# Supplementary material for: Prevalence, knowledge and practices on prevention and management of overweight and obesity among adults in Dodoma City, Tanzania
Source: PLoS One. 2024 Jan 30;19(1):e0297665. doi: 10.1371/journal.pone.0297665 (PMC10826932; doi:10.1371/journal.pone.0297665)
Supplement: S1 Data — (XLSX) [file pone.0297665.s001.xlsx]

## Sheet: Sheet1
ID	AGE	SEX	EDUCATION	MARITAL STATUS	OCUPATION	Main Source of Income	INCOME	H/H SIZE	EFFECT OF OVER/OBES	Know sthe causes of overweight	Mention causes	Measures to prevent overweight and obesity	Care about body weight	Reasons for caring about body weight	Measures taken in caring about body weight	How often do you measure your body weighjt?	Do you care about type of food you eat?	Why do you care about the type of food you eat?	Mention health foods	Mention unhealth foods	Where do you get health related information?	Which information do you get from the source?	Which source do you think are the best in providing information in your community	Cerials	Legumes and nuts	Vitamin A rich vegetables and tubers	Dark green leafy vetables	Other vegetables	Vitamin A rich fruits	Other fruits	Sweets	eggs	Flesh meat	Organ meat	Oil and fats	Fish and sea foods	White roots and tubers	Milk and Milk products	Spices and condiments and bevarages	Number of groups eaten	Weight of the respondent	Height of the respondent	HEIGHT IN METER	HEIGHT IN METER squares	BMI in Kg/Meter squares	BMI categories	BMI dichotomised	DDS Classifications	DDS Dichotomized into 2
1	64	Female	Completed primary school	Widow/widower	Self employed	Business	Do nt know	2	Diabetes and Hypertension	Yes	Low physical excercise and high fat intake	Engage/increse physical activities	Yes	To avoid diseases	Reduce the amount of food	Rarely	Yes	To avoid diseases	Low energy foods (Unrefined foods)	Meat and meet products	Hospital	Prevention of diseases	Home visits	Yes	Yes	Yes	Yes	Yes	No	No	No	No	No	No	yes	Yes	Yes	No	Yes	3	68.2	154.7	1.55	2.39	28.5	Overweight	=>25 Overweight or obese	=< 3 Low DDS	<5 low
2	60	Female	Completed primary school	Married	Self employed	Business	Do nt know	2	Diabetes and Hypertension	Yes	satsfaction and high fat foods	Reduce intake of fat and sugar foods	Yes	Adviced by doctor	Management of diet and increase physical activities	Weekly	Yes	To avoid diseases	Vegetables and/or fruits	Dont know	Meetings	Prevention of diseases	TV	No	No	Yes	Yes	No	No	No	No	No	No	No	Yes	No	No	No	No	3	60.7	156.4	1.56	2.45	24.82	Normal BMI	0-24.9 Underweight or Normal	=< 3 Low DDS	<5 low
5	49	Female	Completed primary school	Never married	Self employed	Business	190000	12	Diabetes and Hypertension	Yes	High intake of soft drinks like soda	Engage/increse physical activities	Yes	Good looking and avaoid diseases	Doing excersises	Monthly	Yes	To avoid diseases	All foods are good for health	High fat, salt and sugar foods	Meetings	Prevention of diseases	Home visits	Yes	No	Yes	No	No	Yes	No	No	No	No	No	Yes	No	No	No	No	4	63.6	159.5	1.6	2.54	25	Normal BMI	=>25 Overweight or obese	4-5 medium DDS	<5 low
7	53	Female	Completed primary school	Married	Student	Aid	180000	7	Hpertension	No	999	Reduce intake of fat and sugar foods	No	999	999	Never	Yes	To avoid diseases	Cereals	More fat foods	Hospital	Prevention of diseases	Home visits	Yes	No	Yes	No	No	No	No	No	No	No	No	yes	No	No	No	No	3	89	155	1.55	2.4	37.04	Obesity	=>25 Overweight or obese	=< 3 Low DDS	<5 low
9	41	Female	Completed primary school	Cohabiting	House wife	Aid	Do nt know	2	Don't know	Yes	High fat intake	Engage/increse physical activities	No	999	999	Rarely	No	999	Dont know	Dont know	Never	999	Dont know	No	No	Yes	No	No	No	No	No	No	Yes	No	yes	No	No	No	Yes	4	51.8	161	1.61	2.59	19.98	Normal BMI	0-24.9 Underweight or Normal	4-5 medium DDS	<5 low
11	26	Female	Completed seconady school	Married	House wife	Aid	300000	2	Don't know	No	999	Don't know	No	999	999	Rarely	No	999	Dont know	Dont know	Hospital	reproductive health	Hospital	No	No	Yes	No	Yes	No	No	No	No	No	No	yes	No	Yes	No	No	4	78.2	159	1.59	2.53	30.93	Obesity	=>25 Overweight or obese	4-5 medium DDS	<5 low
12	46	Female	Completed primary school	Never married	Self employed	Business	700000	5	Hpertension	No	999	Don't know	No	999	999	Rarely	No	999	Dont know	Dont know	TV	Prevention of diseases	Dont know	Yes	Yes	No	Yes	No	No	No	No	No	No	No	yes	Yes	No	No	No	3	60	157.1	1.57	2.47	24.31	Normal BMI	0-24.9 Underweight or Normal	=< 3 Low DDS	<5 low
14	38	Female	Completed primary school	Never married	Self employed	Business	300000	1	Hpertension	No	999	Engage/increse physical activities	Yes	To avoid diseases	Doing excersises	Never	No	999	Dont know	Dont know	Hospital	reproductive health	Hospital	Yes	No	No	Yes	Yes	No	No	No	No	No	No	yes	Yes	No	No	Yes	3	72	154.5	1.55	2.39	30.16	Obesity	=>25 Overweight or obese	=< 3 Low DDS	<5 low
16	41	Female	Completed primary school	Cohabiting	Self employed	Business	300000	2	Diabetes and Hypertension	No	999	Don't know	Yes	To look good	Reduce the amount of food	Never	No	999	Roots/tubers	Dont know	Meetings	Enviromental hygiene	Profession health visitors	Yes	Yes	Yes	No	No	No	No	No	No	No	No	yes	No	No	No	No	4	66.9	165.5	1.66	2.74	24.42	Normal BMI	0-24.9 Underweight or Normal	4-5 medium DDS	<5 low
17	39	Female	College/University	Married	House wife	Aid	500000	4	Hpertension	Yes	High fat intake	Reduce intake of fat and sugar foods	Yes	Increase work performance (being active)	Reduce intake of fatty foods	Rarely	Yes	To avoid overweight/obesity	Roots/tubers	More fat foods	Meetings	reproductive health	Hospital	Yes	No	No	No	Yes	No	No	No	No	No	No	yes	Yes	No	No	Yes	3	91.3	164.5	1.65	2.71	33.74	Obesity	=>25 Overweight or obese	=< 3 Low DDS	<5 low
18	27	Female	Completed primary school	Married	House wife	Aid	Do nt know	2	Diabetes and Hypertension	No	999	Engage/increse physical activities	Yes	Avoid overweight/obesity	Reduce the amount of food	Rarely	No	999	All foods are good for health	Meat and meet products	Hospital	General health information	Hospital	Yes	No	Yes	No	No	Yes	No	No	Yes	No	No	yes	No	Yes	Yes	No	4	89.6	157.7	1.58	2.49	36.03	Obesity	=>25 Overweight or obese	4-5 medium DDS	<5 low
20	37	Female	Completed seconady school	Married	Government employee	Salary	300000	3	Diabetes and Hypertension	Yes	High intake of soft drinks like soda	Reduce intake of fat and sugar foods	Yes	To avoid diseases	Reduce intake of high fat and sugar foods	Weekly	Yes	To avoid diseases	Low energy foods (Unrefined foods)	High fat, salt and sugar foods	Internet	Prevention of diseases	TV	Yes	No	No	No	No	Yes	No	No	No	No	No	yes	No	No	No	Yes	5	64.7	151.4	1.51	2.29	28.23	Overweight	=>25 Overweight or obese	4-5 medium DDS	=>5 recommended minimum
21	41	Female	Completed primary school	Married	House wife	Aid	Do nt know	4	Don't know	Yes	High fat intake	low fat intake	No	999	999	Rarely	No	999	Dont know	Dont know	Hospital	General health information	Hospital	Yes	No	No	No	No	No	No	No	No	No	No	yes	No	Yes	No	Yes	5	79.1	165	1.65	2.72	29.05	Overweight	=>25 Overweight or obese	4-5 medium DDS	=>5 recommended minimum
22	48	Female	Completed primary school	Never married	Self employed	Business	400000	3	Hpertension	Yes	High fat intake	Engage/increse physical activities	Yes	To look good	Doing excersises	Rarely	Yes	To avoid diseases	Dont know	Dont know	Hospital	General health information	Home visits	No	No	No	No	No	Yes	No	No	No	No	No	yes	No	Yes	No	No	4	75	149.5	1.5	2.24	33.56	Obesity	=>25 Overweight or obese	4-5 medium DDS	<5 low
23	28	Female	Completed seconady school	Never married	Self employed	Agriculture	Do nt know	1	Hpertension	No	999	Low fat intake and increase actitity	Yes	Increase work performance (being active)	Management of diet and increase physical activities	Never	Yes	To avoid diseases	Low salt, fat and sugar foods	More fat foods	Hospital	Prevention of diseases	Hospital	Yes	Yes	Yes	Yes	No	No	No	No	No	No	No	Yes	Yes	No	No	Yes	3	92.7	165.3	1.65	2.73	33.93	Obesity	=>25 Overweight or obese	=< 3 Low DDS	<5 low
24	27	Female	Completed seconady school	Never married	Self employed	Business	400000	2	Hpertension	Yes	High intake of energy foods	Reduce intake of fat and sugar foods	Yes	To avoid diseases	Reduce intake of fatty foods	Monthly	Yes	To avoid diseases	Vegetables and/or fruits	Meat and meet products	Meetings	General health information	Meetings	Yes	No	Yes	Yes	No	Yes	No	No	No	No	No	Yes	No	Yes	No	Yes	4	75.5	161	1.61	2.59	29.13	Overweight	=>25 Overweight or obese	4-5 medium DDS	<5 low
25	41	Female	Completed primary school	Divorsed	Self employed	Business	400000	1	Hpertension	Yes	High fat intake	Don't know	No	999	999	Rarely	Yes	To avoid diseases	Dont know	Dont know	TV	reproductive health	Hospital	No	No	Yes	Yes	Yes	Yes	No	No	No	No	No	yes	No	No	No	Yes	5	94.1	151	1.51	2.28	41.27	Obesity	=>25 Overweight or obese	4-5 medium DDS	=>5 recommended minimum
30	25	Female	Completed seconady school	Married	Non-Government employee	Salary	150000	2	Diabetes and Hypertension	Yes	High intake of energy foods	Engage/increse physical activities	No	999	999	Rarely	Yes	To avoid diseases	Vegetables and/or fruits	Dont know	TV	Prevention of diseases	TV	Yes	No	Yes	Yes	No	No	No	No	Yes	No	No	yes	Yes	No	No	Yes	3	51	158.5	1.59	2.51	20.3	Normal BMI	0-24.9 Underweight or Normal	=< 3 Low DDS	<5 low
31	25	Female	Completed seconady school	Never married	Self employed	Business	200000	2	Diabetes and Hypertension	Yes	High fat intake	Low fat intake and increase actitity	Yes	To avoid diseases	Management of diet and increase physical activities	Monthly	Yes	To avoid overweight/obesity	High protein foods	Meat and meet products	Hospital	Prevention of diseases	Hospital	Yes	No	Yes	No	No	No	No	No	No	No	No	yes	No	No	No	Yes	4	87	163	1.63	2.66	32.74	Obesity	=>25 Overweight or obese	4-5 medium DDS	<5 low
32	35	Female	Completed seconady school	Married	Self employed	Business	280000	2	Hpertension	Yes	satsfaction and high fat foods	low fat intake	No	999	999	Rarely	No	999	Vegetables and/or fruits	High energy foods(Refined foods)	Social media	Prevention of diseases	Profession health visitors	Yes	No	No	No	No	No	No	No	Yes	No	No	yes	No	No	No	Yes	3	107.4	154.5	1.55	2.39	44.99	Obesity	=>25 Overweight or obese	=< 3 Low DDS	<5 low
35	29	Female	Completed seconady school	Married	Self employed	Business	Do nt know	1	Diabetes and Hypertension	Yes	High fat intake	low fat intake	No	999	999	Rarely	No	999	Dont know	Dont know	Social media	Prevention of diseases	Social media	No	No	No	No	No	No	No	No	Yes	No	No	yes	No	No	No	No	2	80.1	159	1.59	2.53	31.68	Obesity	=>25 Overweight or obese	=< 3 Low DDS	<5 low
38	43	Female	Completed primary school	Widow/widower	Self employed	Business	100000	1	Don't know	Yes	satsfaction and high fat foods	Low fat intake and increase actitity	Yes	To avoid diseases	Doing excersises	Never	No	999	Vegetables and/or fruits	Meat and meet products	TV	General health information	Radio	Yes	Yes	No	Yes	No	No	No	No	No	No	No	yes	Yes	No	No	Yes	3	68.2	154.7	1.55	2.39	28.5	Overweight	=>25 Overweight or obese	=< 3 Low DDS	<5 low
39	64	Female	Completed primary school	Widow/widower	unmployed	Remitances	Do nt know	4	Hpertension	Yes	High fat intake	Low fat intake and increase actitity	Yes	To avoid diseases	Doing excersises	Rarely	Yes	To avoid diseases	less fat foods	Meat and meet products	Hospital	reproductive health	Home visits	Yes	Yes	Yes	Yes	No	No	No	No	No	No	No	yes	Yes	No	No	Yes	5	70.5	154.5	1.55	2.39	29.53	Overweight	=>25 Overweight or obese	4-5 medium DDS	=>5 recommended minimum
41	33	Female	No formal schooling	Separated	Self employed	Business	Do nt know	1	Don't know	No	999	Don't know	No	999	999	Monthly	No	999	Dont know	Dont know	Never	999	TV and Radio	Yes	No	No	Yes	No	No	No	No	No	No	No	yes	No	No	No	No	4	90.7	161.5	1.62	2.61	34.77	Obesity	=>25 Overweight or obese	4-5 medium DDS	<5 low
42	28	Female	Did not complete secondary school	Cohabiting	Self employed	Business	500000	2	Diabetes and Hypertension	Yes	Low physical exercises	Don't know	No	999	999	Rarely	No	999	Vegetables and/or fruits	More fat foods	Hospital	General health information	TV and Radio	Yes	No	No	No	No	No	No	No	No	No	No	yes	Yes	Yes	No	Yes	6	67.2	160	1.6	2.56	26.25	Overweight	=>25 Overweight or obese	=>6 High DDS	=>5 recommended minimum
45	35	Female	College/University	Married	Government employee	Salary	500000	3	Diabetes and Hypertension	Yes	High fat intake	low fat intake	Yes	To avoid diseases	Reduce the amount of food	Rarely	Yes	To avoid diseases and being overweight/obesity	Dont know	Dont know	Hospital	Prevention of diseases	Dont know	Yes	No	Yes	No	No	Yes	No	No	No	No	No	yes	No	Yes	No	Yes	5	70.4	168	1.68	2.82	24.94	Normal BMI	0-24.9 Underweight or Normal	4-5 medium DDS	=>5 recommended minimum
58	45	Female	Completed primary school	Married	Self employed	Business	90000	4	Diabetes and Hypertension	Yes	High fat intake	Reduce intake of fat and sugar foods	Yes	To avoid diseases	Doing excersises	Rarely	No	999	Vegetables and/or fruits	More fat foods	Hospital	Prevention of diseases	TV and Radio	Yes	No	No	No	Yes	No	No	No	No	No	No	yes	No	Yes	No	Yes	5	107.5	158	1.58	2.5	43.06	Obesity	=>25 Overweight or obese	4-5 medium DDS	=>5 recommended minimum
59	39	Female	Did not complete secondary school	Married	Self employed	Business	100000	4	Hpertension	Yes	satsfaction and high fat foods	low fat intake	Yes	To avoid diseases	Doing excersises	Rarely	Yes	To avoid diseases	Dont know	Dont know	Hospital	Prevention of diseases	Meetings	No	No	No	No	No	No	No	No	No	No	No	Yes	Yes	Yes	No	Yes	3	81.9	154.4	1.54	2.38	34.35	Obesity	=>25 Overweight or obese	=< 3 Low DDS	<5 low
60	40	Female	Completed primary school	Married	Self employed	Business	600000	4	Don't know	No	999	Don't know	No	999	999	Rarely	No	999	Dont know	Dont know	Never	999	Meetings	No	No	No	No	No	No	No	No	No	No	No	Yes	No	Yes	No	Yes	3	52.7	159.5	1.6	2.54	20.72	Normal BMI	0-24.9 Underweight or Normal	=< 3 Low DDS	<5 low
68	64	Female	Completed primary school	Widow/widower	Self employed	Business	700000	2	Diabetes and Hypertension	No	999	Engage/increse physical activities	Yes	To look good	Reduce the amount of food	Never	Yes	To avoid diseases	Dont know	Dont know	Hospital	Prevention of diseases	Radio	Yes	No	Yes	No	No	No	No	No	No	No	No	yes	No	No	No	Yes	4	58.3	157.5	1.58	2.48	23.5	Normal BMI	0-24.9 Underweight or Normal	4-5 medium DDS	<5 low
82	64	Female	Completed primary school	Widow/widower	House wife	Labour saling	200000	3	Diabetes and Hypertension	Yes	satsfaction and high fat foods	Reduce intake of fat and sugar foods	Yes	To avoid diseases	Doing excersises	Rarely	Yes	To avoid diseases	Dont know	Dont know	Hospital	General health information	Meetings	Yes	No	Yes	Yes	Yes	No	No	No	No	No	No	yes	Yes	No	No	Yes	3	64.7	148	1.48	2.19	29.54	Overweight	=>25 Overweight or obese	=< 3 Low DDS	<5 low
83	56	Female	Completed primary school	Married	Self employed	Business	300000	5	Diabetes and Hypertension	Yes	High fat intake	low fat intake	Yes	To avoid diseases	Management of diet and increase physical activities	Rarely	Yes	To avoid diseases	Vegetables and/or fruits	High fat, salt and sugar foods	Social media	Prevention of diseases	Hospital	Yes	No	Yes	Yes	Yes	No	No	No	No	No	No	yes	No	No	No	Yes	4	79	149	1.49	2.22	35.58	Obesity	=>25 Overweight or obese	4-5 medium DDS	<5 low
85	63	Female	Completed primary school	Widow/widower	House wife	Remitances	200000	5	Diabetes and Hypertension	No	999	Low fat intake and increase actitity	Yes	To avoid diseases	Doing excersises	Rarely	No	999	Dont know	Dont know	Hospital	General health information	Meetings	Yes	Yes	Yes	No	Yes	No	No	No	No	No	No	yes	No	No	No	No	4	74.4	151.1	1.51	2.28	32.59	Obesity	=>25 Overweight or obese	4-5 medium DDS	<5 low
86	30	Female	Completed seconady school	Cohabiting	Self employed	Business	200000	6	Diabetes and Hypertension	Yes	High intake of energy foods	Reduce intake of fat and sugar foods	No	999	999	Every time I go to hospital	No	999	Vegetables and/or fruits	Dont know	Hospital	General health information	Meetings	Yes	Yes	No	No	No	No	No	No	No	No	No	yes	No	No	No	Yes	5	110	165	1.65	2.72	40.4	Obesity	=>25 Overweight or obese	4-5 medium DDS	=>5 recommended minimum
88	54	Female	No formal schooling	Widow/widower	Self employed	Business	150000	1	Diabetes and Hypertension	No	999	Don't know	No	999	999	Never	No	999	Dont know	Dont know	Never	999	Hospital	Yes	No	Yes	No	No	No	No	No	No	No	No	yes	No	No	No	Yes	5	68	151	1.51	2.28	29.82	Overweight	=>25 Overweight or obese	4-5 medium DDS	=>5 recommended minimum
89	62	Female	Completed primary school	Married	Self employed	Agriculture	Do nt know	3	Hpertension	Yes	High fat intake	Reduce intake of fat and sugar foods	Yes	To avoid diseases	Doing excersises	Rarely	Yes	To avoid diseases	Dont know	More fat foods	Hospital	General health information	Home visits	No	No	No	Yes	Yes	Yes	No	No	No	No	No	yes	Yes	No	No	Yes	6	55.5	152	1.52	2.31	24.02	Normal BMI	0-24.9 Underweight or Normal	=>6 High DDS	=>5 recommended minimum
90	26	Female	Completed primary school	Never married	Non-Government employee	Salary	Do nt know	2	Hpertension	Yes	Low physical excercise and high fat intake	Don't know	No	999	999	Monthly	No	999	Dont know	Dont know	Hospital	General health information	Social media	Yes	No	No	No	No	No	No	No	No	No	No	yes	Yes	Yes	No	Yes	5	69.5	155.5	1.56	2.42	28.74	Overweight	=>25 Overweight or obese	4-5 medium DDS	=>5 recommended minimum
91	40	Female	Completed primary school	Divorsed	Self employed	Business	Do nt know	1	Don't know	No	999	Don't know	No	999	999	Monthly	Yes	To avoid diseases	Dont know	More fat foods	Hospital	Prevention of diseases	TV and Radio	Yes	Yes	No	Yes	Yes	No	No	Yes	Yes	No	No	yes	No	Yes	No	No	3	73.8	159.5	1.6	2.54	29.01	Overweight	=>25 Overweight or obese	=< 3 Low DDS	<5 low
92	32	Female	Completed primary school	Cohabiting	unmployed	Labour saling	100000	1	Hpertension	Yes	High fat intake	low fat intake	Yes	Avoid overweight/obesity	Reduce intake of fatty foods	Never	No	999	Dont know	Dont know	Hospital	General health information	TV and Radio	No	No	No	Yes	Yes	No	No	No	No	No	No	yes	Yes	No	No	Yes	5	91.2	166.5	1.67	2.77	32.9	Obesity	=>25 Overweight or obese	4-5 medium DDS	=>5 recommended minimum
93	35	Female	Completed primary school	Cohabiting	House wife	Aid	Do nt know	3	Don't know	No	999	Don't know	No	999	999	Rarely	No	999	Dont know	Dont know	Never	999	Radio	Yes	Yes	Yes	No	Yes	No	No	No	No	Yes	yes	yes	No	Yes	No	No	3	61.8	163	1.63	2.66	23.26	Normal BMI	0-24.9 Underweight or Normal	=< 3 Low DDS	<5 low
95	53	Female	Completed seconady school	Widow/widower	House wife	Penssion	Do nt know	3	Don't know	Yes	High intake of energy foods	Reduce intake of fat and sugar foods	No	999	999	Never	Yes	To avoid diseases	Low energy foods (Unrefined foods)	High energy foods(Refined foods)	TV	Prevention of diseases	Meetings	No	Yes	No	No	No	Yes	No	No	No	No	No	Yes	No	Yes	No	Yes	4	83.1	154.2	1.54	2.38	34.95	Obesity	=>25 Overweight or obese	4-5 medium DDS	<5 low
98	30	Female	Completed seconady school	Married	Self employed	Business	Do nt know	5	Hpertension	Yes	High fat intake	Reduce intake of fat and sugar foods	Yes	To avoid diseases	Doing excersises	Rarely	Yes	To avoid overweight/obesity	Dont know	Dont know	Internet	Prevention of diseases	Meetings	Yes	Yes	Yes	No	Yes	No	No	No	No	No	No	Yes	No	No	No	Yes	3	46.8	154.5	1.55	2.39	19.61	Normal BMI	0-24.9 Underweight or Normal	=< 3 Low DDS	<5 low
100	37	Female	Completed seconady school	Cohabiting	unmployed	Labour saling	100000	2	Don't know	No	999	Don't know	No	999	999	Rarely	Yes	To avoid diseases	Low energy foods (Unrefined foods)	More fat foods	Hospital	General health information	Hospital	Yes	No	Yes	Yes	Yes	No	No	No	No	No	No	yes	No	No	No	No	3	53.1	167.8	1.68	2.82	18.86	Normal BMI	0-24.9 Underweight or Normal	=< 3 Low DDS	<5 low
102	49	Female	Completed primary school	Never married	Self employed	Business	250000	2	Diabetes and Hypertension	Yes	High fat intake	Engage/increse physical activities	Yes	To avoid diseases	Doing excersises	Monthly	Yes	To avoid overweight/obesity	Vegetables and/or fruits	High fat, salt and sugar foods	Profession health visitors	Prevention of diseases	Meetings	Yes	No	Yes	No	Yes	Yes	No	No	No	No	No	yes	Yes	Yes	No	Yes	3	69.2	152	1.52	2.31	29.95	Overweight	=>25 Overweight or obese	=< 3 Low DDS	<5 low
103	37	Female	Completed primary school	Married	Self employed	Business	200000	2	Hpertension	No	999	Reduce intake of fat and sugar foods	No	999	999	Never	Yes	To avoid diseases and being overweight/obesity	Dont know	Dont know	Hospital	General health information	Meetings	Yes	No	No	No	Yes	Yes	No	No	No	No	No	yes	Yes	No	No	No	3	92.5	156	1.56	2.43	38.01	Obesity	=>25 Overweight or obese	=< 3 Low DDS	<5 low
104	59	Female	Completed primary school	Married	Self employed	Agriculture	100000	2	Diabetes and Hypertension	Yes	High fat intake	low fat intake	No	999	999	Monthly	No	999	Vegetables and/or fruits	More fat foods	Hospital	General health information	Meetings	Yes	No	Yes	No	Yes	No	No	No	No	No	No	yes	No	No	Yes	No	3	76.6	153	1.53	2.34	32.72	Obesity	=>25 Overweight or obese	=< 3 Low DDS	<5 low
105	65	Female	Completed primary school	Married	Self employed	Business	130000	3	Hpertension	Yes	Low physical excercise and high fat intake	Reduce intake of fat and sugar foods	No	999	999	Rarely	Yes	To avoid diseases	Dont know	Dont know	Profession health visitors	Prevention of diseases	Profession health visitors	Yes	No	No	Yes	No	No	No	No	No	No	No	yes	No	No	No	Yes	3	49.1	159	1.59	2.53	19.42	Normal BMI	0-24.9 Underweight or Normal	=< 3 Low DDS	<5 low
106	27	Female	Completed primary school	Married	House wife	Aid	400000	2	Hpertension	Yes	satsfaction and high fat foods	Engage/increse physical activities	Yes	To look good	Reduce the amount of food	Rarely	Yes	To avoid overweight/obesity	Dont know	Dont know	Never	999	Dont know	Yes	Yes	No	No	Yes	No	No	No	No	No	No	yes	No	No	No	No	3	72.1	148.1	1.48	2.19	32.87	Obesity	=>25 Overweight or obese	=< 3 Low DDS	<5 low
107	30	Female	Completed seconady school	Divorsed	Self employed	Business	150000	2	Don't know	No	999	Engage/increse physical activities	No	999	999	Never	No	999	Dont know	Dont know	Hospital	Prevention of diseases	Meetings	Yes	No	No	No	Yes	No	No	No	No	No	No	yes	Yes	No	No	Yes	3	53.8	153	1.53	2.34	22.98	Normal BMI	0-24.9 Underweight or Normal	=< 3 Low DDS	<5 low
108	33	Female	Completed seconady school	Never married	Self employed	Business	100000	1	Hpertension	No	999	Engage/increse physical activities	Yes	To avoid diseases	Management of diet and increase physical activities	Rarely	Yes	To avoid overweight/obesity	Dont know	Dont know	Hospital	Enviromental hygiene	Meetings	Yes	Yes	No	Yes	Yes	No	No	No	No	No	No	yes	No	Yes	No	Yes	3	54.5	162.5	1.63	2.64	20.64	Normal BMI	0-24.9 Underweight or Normal	=< 3 Low DDS	<5 low
110	40	Female	Completed seconady school	Married	Self employed	Business	150000	1	Hpertension	Yes	High fat intake	Engage/increse physical activities	Yes	Good looking and avaoid diseases	Reduce intake of fatty foods	Rarely	No	999	Dont know	Dont know	Hospital	Prevention of diseases	Meetings	Yes	No	Yes	No	Yes	Yes	No	Yes	Yes	No	No	yes	No	Yes	No	Yes	3	93.8	166	1.66	2.76	34.04	Obesity	=>25 Overweight or obese	=< 3 Low DDS	<5 low
111	32	Female	Completed primary school	Married	Self employed	Business	800000	2	Hpertension	Yes	Low physical excercise and high fat intake	Engage/increse physical activities	Yes	Good looking and avaoid diseases	Doing excersises	Never	Yes	To avoid diseases and being overweight/obesity	less fat foods	More fat foods	Never	999	Profession health visitors	Yes	Yes	Yes	Yes	Yes	Yes	No	No	Yes	No	No	yes	No	No	Yes	No	3	50.2	153.5	1.54	2.36	21.31	Normal BMI	0-24.9 Underweight or Normal	=< 3 Low DDS	<5 low
112	31	Female	Completed primary school	Divorsed	Non-Government employee	Salary	300000	3	Don't know	No	999	Don't know	No	999	999	Monthly	No	999	Dont know	Dont know	Radio	Prevention of diseases	TV and Radio	Yes	No	No	No	No	No	Yes	No	No	No	No	yes	No	No	No	Yes	4	59.1	159.2	1.59	2.53	23.32	Normal BMI	0-24.9 Underweight or Normal	4-5 medium DDS	<5 low
113	25	Female	No formal schooling	Cohabiting	House wife	Aid	Do nt know	2	Don't know	No	999	Don't know	No	999	999	Never	No	999	Dont know	Dont know	Never	999	Dont know	Yes	Yes	No	No	Yes	Yes	No	No	No	No	No	Yes	No	No	No	Yes	3	64.8	158	1.58	2.5	25.96	Overweight	=>25 Overweight or obese	=< 3 Low DDS	<5 low
114	49	Female	Completed primary school	Separated	House wife	Labour saling	100000	2	Diabetes and Hypertension	No	999	Reduce intake of fat and sugar foods	Yes	To look good	Reduce the amount of food	Rarely	No	999	Dont know	Dont know	Hospital	Prevention of diseases	Meetings	Yes	No	Yes	Yes	Yes	Yes	No	No	No	No	No	Yes	Yes	No	No	Yes	3	69.4	156	1.56	2.43	28.52	Overweight	=>25 Overweight or obese	=< 3 Low DDS	<5 low
116	30	Female	Completed primary school	Married	House wife	Aid	300000	2	Diabetes and Hypertension	No	999	Don't know	No	999	999	Rarely	No	999	Dont know	Dont know	TV	General health information	TV and Radio	Yes	Yes	No	No	Yes	No	No	No	No	No	No	yes	No	Yes	No	Yes	3	87	165.2	1.65	2.73	31.88	Obesity	=>25 Overweight or obese	=< 3 Low DDS	<5 low
120	44	Female	Completed primary school	Married	House wife	Aid	400000	2	Hpertension	No	999	Engage/increse physical activities	No	999	999	Rarely	No	999	Vegetables and/or fruits	Dont know	Social media	Prevention of diseases	Meetings	No	No	No	No	Yes	Yes	No	No	No	No	No	yes	No	Yes	No	Yes	3	65.9	157.5	1.58	2.48	26.57	Overweight	=>25 Overweight or obese	=< 3 Low DDS	<5 low
121	55	Female	Completed primary school	Married	unmployed	Remitances	Do nt know	4	Don't know	No	999	Don't know	No	999	999	Never	No	999	Low energy foods (Unrefined foods)	More fat foods	Hospital	Prevention of diseases	Meetings	Yes	Yes	No	Yes	Yes	No	No	No	No	No	No	yes	No	No	No	No	3	44.7	153.4	1.53	2.35	19	Normal BMI	0-24.9 Underweight or Normal	=< 3 Low DDS	<5 low
280	35	Female	Completed seconady school	Never married	Self employed	Business	Do nt know	3	Diabetes and Hypertension	Yes	satsfaction and high fat foods	Reduce energy intake	No	999	999	Rarely	No	999	Vegetables and/or fruits	More fat foods	Hospital	reproductive health	Dont know	Yes	No	Yes	No	Yes	Yes	No	No	No	No	No	yes	No	Yes	No	Yes	3	99.1	167	1.67	2.79	35.53	Obesity	=>25 Overweight or obese	=< 3 Low DDS	<5 low
281	30	Female	College/University	Married	Non-Government employee	Salary	600000	3	Diabetes and Hypertension	Yes	High intake of energy foods	Reduce energy intake	No	999	999	Weekly	No	999	Vegetables and/or fruits	Dont know	Hospital	reproductive health	Hospital	Yes	Yes	Yes	Yes	Yes	No	No	Yes	No	No	No	yes	No	No	Yes	Yes	3	68.2	157.5	1.58	2.48	27.49	Overweight	=>25 Overweight or obese	=< 3 Low DDS	<5 low
282	26	Female	Completed seconady school	Separated	Self employed	Business	50000	1	Don't know	No	999	Engage/increse physical activities	No	999	999	Rarely	No	999	milk and milk products	Meat and meet products	Hospital	reproductive health	Meetings	Yes	No	Yes	Yes	Yes	No	Yes	No	No	No	No	yes	No	No	No	No	3	56.6	156.6	1.57	2.45	23.08	Normal BMI	0-24.9 Underweight or Normal	=< 3 Low DDS	<5 low
283	40	Female	College/University	Never married	Government employee	Salary	1200000	1	Diabetes and Hypertension	Yes	High intake of energy foods	Low fat intake and increase actitity	Yes	To look good	Doing excersises	Rarely	Yes	To avoid overweight/obesity	Cereals	More fat foods	Hospital	Prevention of diseases	Social media	Yes	Yes	Yes	Yes	Yes	Yes	No	No	No	Yes	No	yes	No	No	No	No	2	86.4	173	1.73	2.99	28.87	Overweight	=>25 Overweight or obese	=< 3 Low DDS	<5 low
288	56	Female	Completed primary school	Never married	Self employed	Business	200000	2	Diabetes and Hypertension	Yes	Low physical excercise and high fat intake	Low fat intake and increase actitity	No	999	999	Rarely	No	999	Dont know	Dont know	Hospital	Prevention of diseases	Dont know	Yes	No	No	No	Yes	No	No	No	Yes	No	yes	yes	No	No	No	No	2	86.3	156.7	1.57	2.46	35.15	Obesity	=>25 Overweight or obese	=< 3 Low DDS	<5 low
289	60	Female	Did not complete primary school	Married	Self employed	Agriculture	200000	2	Diabetes and Hypertension	Yes	High fat intake	Low fat intake and increase actitity	Yes	To avoid diseases	Doing excersises	Rarely	Yes	To avoid diseases	Dont know	Dont know	TV	Prevention of diseases	Hospital	Yes	No	Yes	No	Yes	Yes	No	No	No	No	No	yes	Yes	Yes	No	Yes	2	92	164	1.64	2.69	34.21	Obesity	=>25 Overweight or obese	=< 3 Low DDS	<5 low
291	38	Female	College/University	Never married	Non-Government employee	Salary	300000	2	Hpertension	Yes	Low physical excercise and high fat intake	Engage/increse physical activities	Yes	To look good	Doing excersises	Rarely	No	999	less fat foods	More fat foods	Hospital	Prevention of diseases	Dont know	Yes	No	Yes	No	Yes	Yes	No	No	No	No	No	yes	Yes	Yes	No	Yes	3	75	165	1.65	2.72	27.55	Overweight	=>25 Overweight or obese	=< 3 Low DDS	<5 low
293	25	Female	College/University	Never married	unmployed	Aid	Do nt know	3	Hpertension	Yes	High fat intake	low fat intake	Yes	To look good	Doing excersises	Rarely	Yes	To avoid diseases	Vegetables and/or fruits	More fat foods	Hospital	reproductive health	Home visits	Yes	No	No	No	No	Yes	No	No	No	No	No	yes	Yes	Yes	Yes	Yes	4	63.7	156	1.56	2.43	26.18	Overweight	=>25 Overweight or obese	4-5 medium DDS	<5 low
295	36	Female	Completed seconady school	Married	Self employed	Business	Do nt know	3	Diabetes and Hypertension	Yes	High fat intake	Reduce energy intake	Yes	To avoid diseases	Doing excersises	Monthly	Yes	To avoid diseases	Vegetables and/or fruits	More fat foods	Hospital	reproductive health	Dont know	Yes	No	Yes	Yes	No	Yes	No	No	No	No	No	Yes	No	Yes	No	Yes	3	87.2	160.8	1.61	2.59	33.72	Obesity	=>25 Overweight or obese	=< 3 Low DDS	<5 low
298	25	Female	College/University	Never married	Student	Remitances	600000	2	Diabetes and Hypertension	Yes	Low physical excercise and high fat intake	Low fat intake and increase actitity	Yes	To avoid diseases	Reduce intake of fatty foods	Rarely	Yes	To avoid overweight/obesity	Legumes	Dont know	Hospital	Prevention of diseases	Meetings	Yes	Yes	Yes	No	Yes	No	No	No	No	No	No	Yes	No	No	No	Yes	3	51.6	157	1.57	2.46	20.93	Normal BMI	0-24.9 Underweight or Normal	=< 3 Low DDS	<5 low
301	35	Female	Completed seconady school	Married	Self employed	Business	500000	3	Hpertension	Yes	High fat intake	Low fat intake and increase actitity	Yes	To avoid diseases	Doing excersises	Rarely	Yes	To avoid diseases	Vegetables and/or fruits	Much sugar foods	Hospital	reproductive health	Meetings	Yes	Yes	Yes	Yes	Yes	No	No	No	No	No	No	yes	Yes	Yes	No	No	3	72.5	145.7	1.46	2.12	34.15	Obesity	=>25 Overweight or obese	=< 3 Low DDS	<5 low
302	42	Female	Completed primary school	Married	House wife	Remitances	Do nt know	2	Don't know	No	999	Don't know	Yes	To avoid diseases	Doing excersises	Rarely	No	999	Dont know	Dont know	Hospital	Prevention of diseases	Dont know	Yes	No	No	No	Yes	No	No	No	No	No	No	yes	No	Yes	No	Yes	3	88.8	163	1.63	2.66	33.42	Obesity	=>25 Overweight or obese	=< 3 Low DDS	<5 low
305	28	Female	College/University	Never married	House wife	Aid	Do nt know	2	Hpertension	Yes	High fat intake	low fat intake	Yes	Good looking and avaoid diseases	Management of diet and increase physical activities	Rarely	Yes	To avoid diseases and being overweight/obesity	Dont know	Dont know	Hospital	reproductive health	Dont know	Yes	No	No	Yes	No	No	No	No	No	No	No	yes	No	Yes	No	No	3	73.5	158.7	1.59	2.52	29.18	Overweight	=>25 Overweight or obese	=< 3 Low DDS	<5 low
306	25	Female	College/University	Cohabiting	Government employee	Salary	600000	4	Diabetes and Hypertension	No	999	Engage/increse physical activities	Yes	To look good	Reduce the amount of food	Weekly	Yes	To avoid overweight/obesity	Low energy foods (Unrefined foods)	High fat, salt and sugar foods	Hospital	General health information	Social media	Yes	Yes	Yes	No	Yes	Yes	Yes	Yes	Yes	No	No	yes	No	Yes	No	Yes	3	72	168	1.68	2.82	25.51	Overweight	=>25 Overweight or obese	=< 3 Low DDS	<5 low
307	53	Female	Completed seconady school	Widow/widower	Self employed	Business	Do nt know	6	Don't know	No	999	Don't know	Yes	To look good	Management of diet and increase physical activities	Rarely	Yes	To avoid diseases	Dont know	Dont know	Hospital	Prevention of diseases	Meetings	Yes	No	Yes	Yes	Yes	Yes	No	No	No	No	No	yes	Yes	No	Yes	No	3	92.5	170.6	1.71	2.91	31.78	Obesity	=>25 Overweight or obese	=< 3 Low DDS	<5 low
309	58	Female	Completed primary school	Married	Self employed	Business	Do nt know	3	Diabetes and Hypertension	Yes	Low physical exercises	Low fat intake and increase actitity	Yes	To avoid diseases	Doing excersises	Never	Yes	To avoid diseases	All foods are good for health	Dont know	Hospital	General health information	Meetings	Yes	No	Yes	No	Yes	No	No	No	No	No	No	yes	No	No	No	Yes	5	93.2	149.3	1.49	2.23	41.81	Obesity	=>25 Overweight or obese	4-5 medium DDS	=>5 recommended minimum
310	57	Female	Completed primary school	Never married	Self employed	Business	30000	3	Diabetes and Hypertension	Yes	High fat intake	Low fat intake and increase actitity	No	999	999	Rarely	Yes	To avoid diseases	Low energy foods (Unrefined foods)	Dont know	Hospital	General health information	Hospital	Yes	Yes	Yes	Yes	Yes	Yes	No	No	No	No	No	yes	No	No	Yes	No	3	44.9	148.8	1.49	2.21	20.28	Normal BMI	0-24.9 Underweight or Normal	=< 3 Low DDS	<5 low
311	57	Female	Completed seconady school	Separated	Self employed	Business	100000	1	Diabetes and Hypertension	Yes	Low physical excercise and high fat intake	Engage/increse physical activities	Yes	To avoid diseases	Reduce the amount of food	Rarely	Yes	Look good	All foods are good for health	Dont know	Meetings	Prevention of diseases	Home visits	Yes	Yes	Yes	Yes	No	Yes	Yes	Yes	No	No	No	yes	Yes	No	No	Yes	3	80.1	162.8	1.63	2.65	30.22	Obesity	=>25 Overweight or obese	=< 3 Low DDS	<5 low
218	50	Female	Completed primary school	Married	Self employed	Business	100000	2	Hpertension	Yes	High fat intake	Reduce intake of fat and sugar foods	Yes	Good looking and avaoid diseases	Doing excersises	Rarely	Yes	Look good	All foods are good for health	Dont know	Hospital	Prevention of diseases	Profession health visitors	Yes	No	No	No	Yes	Yes	No	No	No	No	No	yes	No	No	No	Yes	3	87.6	165.4	1.65	2.74	32.02	Obesity	=>25 Overweight or obese	=< 3 Low DDS	<5 low
223	26	Female	College/University	Never married	Self employed	Business	600000	2	Hpertension	Yes	High intake of energy foods	Engage/increse physical activities	Yes	To avoid diseases	Doing excersises	Rarely	Yes	To avoid overweight/obesity	All foods are good for health	High fat, salt and sugar foods	TV	General health information	Profession health visitors	Yes	Yes	Yes	Yes	Yes	Yes	No	Yes	Yes	No	No	yes	Yes	Yes	No	Yes	3	64	153.7	1.54	2.36	27.09	Overweight	=>25 Overweight or obese	=< 3 Low DDS	<5 low
222	60	Female	Completed primary school	Widow/widower	Self employed	Agriculture	700000	2	Hpertension	Yes	Low physical excercise and high fat intake	Engage/increse physical activities	No	999	999	Never	No	999	Low salt, fat and sugar foods	High fat, salt and sugar foods	TV	General health information	TV	Yes	Yes	Yes	No	Yes	No	No	No	Yes	No	No	yes	Yes	Yes	No	Yes	5	79.1	161.3	1.61	2.6	30.4	Obesity	=>25 Overweight or obese	4-5 medium DDS	=>5 recommended minimum
221	35	Female	Did not complete primary school	Never married	Self employed	Business	250000	3	Don't know	No	999	Don't know	Yes	To avoid diseases	Doing excersises	Rarely	No	999	Vegetables and/or fruits	Meat and meet products	Hospital	reproductive health	Radio	No	Yes	Yes	Yes	No	Yes	No	No	No	Yes	yes	Yes	No	Yes	No	Yes	3	59.9	157	1.57	2.46	24.3	Normal BMI	0-24.9 Underweight or Normal	=< 3 Low DDS	<5 low
220	26	Female	Completed primary school	Never married	Self employed	Business	160000	2	Hpertension	Yes	High fat intake	Don't know	Yes	Good looking and avaoid diseases	Reduce the amount of food	Monthly	Yes	To avoid diseases and being overweight/obesity	Cereals	Meat and meet products	Hospital	Prevention of diseases	Meetings	Yes	No	No	No	No	Yes	No	No	No	No	No	Yes	No	No	No	Yes	3	82	160	1.6	2.56	32.03	Obesity	=>25 Overweight or obese	=< 3 Low DDS	<5 low
219	35	Female	Completed seconady school	Never married	Self employed	Business	Do nt know	2	Hpertension	Yes	High fat intake	Don't know	Yes	Good looking and avaoid diseases	Reduce intake of high fat and sugar foods	Rarely	Yes	To avoid diseases and being overweight/obesity	All foods are good for health	Dont know	Hospital	Prevention of diseases	Home visits	No	Yes	No	No	No	No	No	No	No	No	No	yes	Yes	Yes	No	No	3	75.2	156	1.56	2.43	30.9	Obesity	=>25 Overweight or obese	=< 3 Low DDS	<5 low
224	49	Female	Completed primary school	Married	Self employed	Business	Do nt know	3	Hypertension and Cancer	Yes	High intake of energy foods	Reduce intake of fat and sugar foods	No	999	999	Rarely	No	999	milk and milk products	Dont know	Hospital	General health information	Hospital	Yes	Yes	No	Yes	No	No	No	No	No	No	No	yes	No	Yes	No	Yes	3	83.5	153.5	1.54	2.36	35.44	Obesity	=>25 Overweight or obese	=< 3 Low DDS	<5 low
225	63	Female	College/University	Never married	Self employed	Business	Do nt know	1	Diabetes and Cancer	Yes	High intake of energy foods	Reduce intake of fat and sugar foods	Yes	To avoid diseases	Reduce intake of high fat and sugar foods	Rarely	Yes	To avoid diseases and being overweight/obesity	All foods are good for health	Dont know	Hospital	Prevention of diseases	Home visits	No	Yes	No	No	No	No	No	No	No	No	No	yes	Yes	Yes	No	No	3	112	169	1.69	2.86	39.21	Obesity	=>25 Overweight or obese	=< 3 Low DDS	<5 low
226	53	Female	Completed seconady school	Widow/widower	Self employed	Agriculture	300000	2	Hpertension	Yes	High intake of energy foods	Eat vegetables and fruits more often	Yes	To look good	Doing excersises	Rarely	Yes	To avoid diseases	Vegetables and/or fruits	More fat foods	Internet	Prevention of diseases	Meetings	Yes	No	Yes	No	Yes	Yes	No	No	No	No	No	yes	No	Yes	No	Yes	3	79	152.5	1.53	2.33	33.97	Obesity	=>25 Overweight or obese	=< 3 Low DDS	<5 low
227	56	Female	Completed primary school	Never married	Non-Government employee	Salary	Do nt know	4	Diabetes and Hypertension	Yes	satsfaction and high fat foods	Reduce energy intake	No	999	999	Rarely	No	999	Vegetables and/or fruits	More fat foods	Hospital	reproductive health	Dont know	Yes	No	Yes	No	Yes	Yes	No	No	No	No	No	yes	No	Yes	No	Yes	3	85.9	150	1.5	2.25	38.18	Obesity	=>25 Overweight or obese	=< 3 Low DDS	<5 low
237	48	Female	Completed seconady school	Married	Self employed	Business	Do nt know	2	Diabetes and Hypertension	Yes	High intake of energy foods	Reduce energy intake	No	999	999	Weekly	No	999	Vegetables and/or fruits	Dont know	Hospital	reproductive health	Hospital	Yes	Yes	Yes	Yes	Yes	No	No	Yes	No	No	No	yes	No	No	Yes	Yes	3	92	156.5	1.57	2.45	37.56	Obesity	=>25 Overweight or obese	=< 3 Low DDS	<5 low
236	36	Female	Completed primary school	Separated	Non-Government employee	Salary	Do nt know	3	Don't know	No	999	Engage/increse physical activities	No	999	999	Rarely	No	999	milk and milk products	Meat and meet products	Hospital	reproductive health	Meetings	Yes	No	Yes	Yes	Yes	No	Yes	No	No	No	No	yes	No	No	No	No	5	86.6	162	1.62	2.62	33	Obesity	=>25 Overweight or obese	4-5 medium DDS	=>5 recommended minimum
235	55	Female	No formal schooling	Widow/widower	Self employed	Business	90000	1	Diabetes and Hypertension	Yes	High intake of energy foods	Low fat intake and increase actitity	Yes	To look good	Doing excersises	Rarely	Yes	To avoid overweight/obesity	Cereals	More fat foods	Hospital	Prevention of diseases	Social media	Yes	Yes	Yes	Yes	Yes	Yes	No	No	No	Yes	yes	yes	No	No	No	No	5	47	146	1.46	2.13	22.05	Normal BMI	0-24.9 Underweight or Normal	4-5 medium DDS	=>5 recommended minimum
233	30	Female	Completed primary school	Never married	Self employed	Business	120000	2	Hpertension	Yes	High fat intake	Low fat intake and increase actitity	No	999	999	Rarely	No	999	Dont know	Dont know	Hospital	Prevention of diseases	TV	No	No	No	No	No	No	No	No	Yes	No	No	yes	No	No	No	Yes	3	71	156	1.56	2.43	29.17	Overweight	=>25 Overweight or obese	=< 3 Low DDS	<5 low
231	44	Female	Completed primary school	Cohabiting	House wife	Remitances	Do nt know	2	Don't know	Yes	Low physical excercise and high fat intake	Engage/increse physical activities	Yes	To look good	Doing excersises	Rarely	Yes	To avoid overweight/obesity	Vegetables and/or fruits	Much sugar foods	Internet	Prevention of diseases	TV	Yes	Yes	Yes	No	Yes	No	No	No	No	No	No	yes	Yes	Yes	No	Yes	8	97	175	1.75	3.06	31.67	Obesity	=>25 Overweight or obese	=>6 High DDS	=>5 recommended minimum
230	63	Female	Completed primary school	Widow/widower	unmployed	Remitances	Do nt know	5	Hpertension	Yes	High intake of energy foods	Eat vegetables and fruits more often	Yes	To look good	Doing excersises	Rarely	Yes	To avoid diseases	Vegetables and/or fruits	More fat foods	Internet	Prevention of diseases	Meetings	Yes	No	Yes	No	Yes	Yes	No	No	No	No	No	yes	No	Yes	No	Yes	5	83.3	160.2	1.6	2.57	32.46	Obesity	=>25 Overweight or obese	4-5 medium DDS	=>5 recommended minimum
229	62	Female	Completed seconady school	Married	Self employed	Agriculture	33000	5	Diabetes and Hypertension	Yes	satsfaction and high fat foods	Reduce energy intake	No	999	999	Rarely	No	999	Vegetables and/or fruits	More fat foods	Hospital	reproductive health	Dont know	Yes	No	Yes	No	Yes	Yes	No	No	No	No	No	Yes	No	Yes	No	Yes	5	77.2	173.7	1.74	3.02	25.59	Overweight	=>25 Overweight or obese	4-5 medium DDS	=>5 recommended minimum
228	56	Female	Completed primary school	Cohabiting	Self employed	Agriculture	Do nt know	3	Diabetes and Hypertension	Yes	High intake of energy foods	Reduce energy intake	No	999	999	Weekly	No	999	Vegetables and/or fruits	Dont know	Hospital	reproductive health	Hospital	Yes	Yes	Yes	Yes	Yes	No	No	Yes	No	No	No	Yes	No	No	Yes	Yes	3	73.9	156.1	1.56	2.44	30.33	Obesity	=>25 Overweight or obese	=< 3 Low DDS	<5 low
241	40	Female	College/University	Married	Government employee	Salary	500000	3	Hpertension	Yes	High intake of energy foods	Eat vegetables and fruits more often	Yes	To look good	Doing excersises	Rarely	Yes	To avoid diseases	Vegetables and/or fruits	More fat foods	Internet	Prevention of diseases	Meetings	Yes	No	Yes	No	Yes	Yes	No	No	No	No	No	yes	No	Yes	No	Yes	3	66.8	163	1.63	2.66	25.14	Overweight	=>25 Overweight or obese	=< 3 Low DDS	<5 low
240	35	Female	Did not complete secondary school	Married	Self employed	Business	300000	2	Diabetes and Hypertension	Yes	satsfaction and high fat foods	Reduce energy intake	No	999	999	Rarely	No	999	Vegetables and/or fruits	More fat foods	Hospital	reproductive health	Dont know	Yes	No	Yes	No	Yes	Yes	No	No	No	No	No	yes	No	Yes	No	Yes	3	137	171	1.71	2.92	46.85	Obesity	=>25 Overweight or obese	=< 3 Low DDS	<5 low
238	29	Female	Completed seconady school	Married	House wife	Remitances	Do nt know	3	Don't know	No	999	Engage/increse physical activities	No	999	999	Rarely	No	999	milk and milk products	Meat and meet products	Hospital	reproductive health	Meetings	Yes	No	Yes	Yes	Yes	No	Yes	No	No	No	No	yes	No	No	No	No	3	93.2	164.1	1.64	2.69	34.61	Obesity	=>25 Overweight or obese	=< 3 Low DDS	<5 low
251	57	Female	Completed seconady school	Married	House wife	Aid	Do nt know	5	Hpertension	Yes	High intake of energy foods	Eat vegetables and fruits more often	Yes	To look good	Doing excersises	Rarely	Yes	To avoid diseases	Vegetables and/or fruits	More fat foods	Internet	Prevention of diseases	Meetings	Yes	No	Yes	No	Yes	Yes	No	No	No	No	No	yes	No	Yes	No	Yes	3	74.6	161	1.61	2.59	28.78	Overweight	=>25 Overweight or obese	=< 3 Low DDS	<5 low
250	45	Female	Completed primary school	Never married	Self employed	Business	180000	3	Diabetes and Hypertension	Yes	satsfaction and high fat foods	Reduce energy intake	Yes	To avoid diseases	Management of diet and increase physical activities	Rarely	No	999	Vegetables and/or fruits	More fat foods	Hospital	reproductive health	Dont know	Yes	No	Yes	No	Yes	Yes	No	No	No	No	No	yes	No	Yes	No	Yes	3	93.5	156	1.56	2.43	38.42	Obesity	=>25 Overweight or obese	=< 3 Low DDS	<5 low
248	25	Female	Completed seconady school	Divorsed	Self employed	Business	150000	3	Don't know	No	999	Engage/increse physical activities	No	999	999	Rarely	No	999	milk and milk products	Meat and meet products	Hospital	reproductive health	Meetings	Yes	No	Yes	Yes	Yes	No	Yes	No	No	No	No	yes	No	No	No	No	3	50.5	156	1.56	2.43	20.75	Normal BMI	0-24.9 Underweight or Normal	=< 3 Low DDS	<5 low
247	49	Female	Completed primary school	Widow/widower	Self employed	Business	Do nt know	2	Diabetes and Hypertension	Yes	High intake of energy foods	Low fat intake and increase actitity	Yes	To look good	Doing excersises	Rarely	Yes	To avoid overweight/obesity	Cereals	More fat foods	Hospital	Prevention of diseases	Social media	Yes	Yes	Yes	Yes	Yes	Yes	No	No	No	Yes	Yes	yes	No	No	No	No	8	69.4	158	1.58	2.5	27.8	Overweight	=>25 Overweight or obese	=>6 High DDS	=>5 recommended minimum
243	28	Female	Completed seconady school	Married	Self employed	Business	150000	3	Diabetes and Hypertension	Yes	High intake of energy foods	low fat intake	Yes	To avoid diseases	Reduce intake of fatty foods	Rarely	Yes	To avoid diseases	Vegetables and/or fruits	Much sugar foods	Social media	Prevention of diseases	TV	Yes	No	Yes	No	Yes	No	No	No	No	No	No	yes	No	No	No	Yes	3	103	159	1.59	2.53	40.74	Obesity	=>25 Overweight or obese	=< 3 Low DDS	<5 low
276	25	Female	Completed seconady school	Cohabiting	House wife	Remitances	Do nt know	2	Hpertension	Yes	High intake of energy foods	Eat vegetables and fruits more often	Yes	To look good	Doing excersises	Rarely	Yes	To avoid diseases	Vegetables and/or fruits	More fat foods	Internet	Prevention of diseases	Meetings	Yes	No	Yes	No	Yes	Yes	No	No	No	No	No	yes	No	Yes	No	Yes	3	60	156	1.56	2.43	24.65	Normal BMI	0-24.9 Underweight or Normal	=< 3 Low DDS	<5 low
275	29	Female	Did not complete secondary school	Never married	Self employed	Business	150000	3	Diabetes and Hypertension	Yes	satsfaction and high fat foods	Reduce energy intake	No	999	999	Rarely	No	999	Vegetables and/or fruits	More fat foods	Hospital	reproductive health	Dont know	Yes	No	Yes	No	Yes	Yes	No	No	No	No	No	yes	No	Yes	No	Yes	3	116.6	163	1.63	2.66	43.89	Obesity	=>25 Overweight or obese	=< 3 Low DDS	<5 low
274	56	Female	Completed primary school	Widow/widower	Self employed	Business	Do nt know	2	Diabetes and Hypertension	Yes	High intake of energy foods	Reduce energy intake	No	999	999	Weekly	No	999	Vegetables and/or fruits	Dont know	Hospital	reproductive health	Hospital	Yes	Yes	Yes	Yes	Yes	No	No	Yes	No	No	No	yes	No	No	Yes	Yes	5	81	153	1.53	2.34	34.6	Obesity	=>25 Overweight or obese	4-5 medium DDS	=>5 recommended minimum
272	31	Female	Completed primary school	Cohabiting	House wife	Remitances	Do nt know	2	Diabetes and Hypertension	Yes	High intake of energy foods	Low fat intake and increase actitity	Yes	To look good	Doing excersises	Rarely	Yes	To avoid overweight/obesity	Cereals	More fat foods	Hospital	Prevention of diseases	Social media	Yes	Yes	Yes	Yes	Yes	Yes	No	No	No	Yes	Yes	Yes	No	No	No	No	3	58.8	162	1.62	2.62	22.41	Normal BMI	0-24.9 Underweight or Normal	=< 3 Low DDS	<5 low
271	48	Female	Did not complete primary school	Widow/widower	House wife	Remitances	Do nt know	4	Diabetes and Hypertension	Yes	Low physical excercise and high fat intake	Engage/increse physical activities	Yes	To avoid diseases	Reduce intake of high fat and sugar foods	Monthly	Yes	To avoid diseases	Milk, fruits,vegetables,legumes	Much sugar foods	Hospital	Prevention of diseases	Hospital	No	No	No	Yes	No	No	No	No	No	No	No	Yes	Yes	No	No	No	3	83	158	1.58	2.5	33.25	Obesity	=>25 Overweight or obese	=< 3 Low DDS	<5 low
270	43	Female	Did not complete primary school	Divorsed	Self employed	Business	500000	2	Hpertension	Yes	High fat intake	Low fat intake and increase actitity	No	999	999	Rarely	No	999	Dont know	Dont know	Hospital	Prevention of diseases	TV	No	No	No	No	No	No	No	No	Yes	No	No	yes	No	No	No	Yes	3	79	162	1.62	2.62	30.1	Obesity	=>25 Overweight or obese	=< 3 Low DDS	<5 low
269	56	Female	Completed primary school	Widow/widower	Self employed	Business	Do nt know	3	Hpertension	Yes	satsfaction and high fat foods	Engage/increse physical activities	Yes	To look good	Reduce intake of fatty foods	Monthly	Yes	To avoid overweight/obesity	Dont know	More fat foods	Social media	Prevention of diseases	Hospital	No	No	Yes	Yes	No	No	Yes	Yes	No	No	No	yes	No	No	No	No	5	70	166	1.66	2.76	25.4	Overweight	=>25 Overweight or obese	4-5 medium DDS	=>5 recommended minimum
267	30	Female	Completed primary school	Cohabiting	Self employed	Agriculture	Do nt know	2	Diabetes and Hypertension	Yes	satsfaction and high fat foods	Reduce energy intake	Yes	To avoid diseases	Management of diet and increase physical activities	Rarely	No	999	Vegetables and/or fruits	More fat foods	Hospital	reproductive health	Dont know	Yes	No	Yes	No	Yes	Yes	No	No	No	No	No	yes	No	Yes	No	Yes	3	83.5	160	1.6	2.56	32.62	Obesity	=>25 Overweight or obese	=< 3 Low DDS	<5 low
266	46	Female	Completed primary school	Married	Self employed	Business	90000	4	Diabetes and Hypertension	Yes	High intake of energy foods	Reduce energy intake	No	999	999	Weekly	No	999	Vegetables and/or fruits	Dont know	Hospital	reproductive health	Hospital	Yes	Yes	Yes	Yes	Yes	No	No	Yes	No	No	No	yes	No	No	Yes	Yes	9	67.4	154.5	1.55	2.39	28.24	Overweight	=>25 Overweight or obese	=>6 High DDS	=>5 recommended minimum
265	55	Female	Completed primary school	Married	Self employed	Business	150000	2	Don't know	No	999	Engage/increse physical activities	No	999	999	Rarely	No	999	milk and milk products	Meat and meet products	Hospital	reproductive health	Meetings	Yes	No	Yes	Yes	Yes	No	Yes	No	No	No	No	yes	No	No	No	No	5	87.3	152	1.52	2.31	37.79	Obesity	=>25 Overweight or obese	4-5 medium DDS	=>5 recommended minimum
264	40	Female	College/University	Divorsed	Government employee	Salary	Do nt know	1	Diabetes and Hypertension	Yes	High intake of energy foods	Low fat intake and increase actitity	Yes	To look good	Doing excersises	Rarely	Yes	To avoid overweight/obesity	Cereals	More fat foods	Hospital	Prevention of diseases	Social media	Yes	Yes	Yes	Yes	Yes	Yes	No	No	No	Yes	No	yes	No	No	No	No	3	61.6	155	1.55	2.4	25.64	Overweight	=>25 Overweight or obese	=< 3 Low DDS	<5 low
263	30	Female	Completed seconady school	Cohabiting	Self employed	Business	Do nt know	3	Diabetes and Hypertension	Yes	Low intake of fruits and vegetables	Engage/increse physical activities	No	999	999	Rarely	Yes	To avoid diseases	Low energy foods (Unrefined foods)	Meat and meet products	Hospital	Prevention of diseases	Hospital	Yes	No	Yes	Yes	Yes	No	No	No	No	No	No	yes	Yes	No	No	Yes	4	65.8	162	1.62	2.62	25.07	Overweight	=>25 Overweight or obese	4-5 medium DDS	<5 low
261	31	Female	Completed primary school	Married	Self employed	Business	Do nt know	2	Don't know	Yes	Low physical excercise and high fat intake	Engage/increse physical activities	Yes	To look good	Doing excersises	Rarely	Yes	To avoid overweight/obesity	Vegetables and/or fruits	Much sugar foods	Internet	Prevention of diseases	TV	Yes	Yes	Yes	No	Yes	No	No	No	No	No	No	yes	Yes	Yes	No	Yes	3	59.1	162	1.62	2.62	22.52	Normal BMI	0-24.9 Underweight or Normal	=< 3 Low DDS	<5 low
260	31	Female	Did not complete primary school	Separated	House wife	Remitances	Do nt know	1	Diabetes and Hypertension	Yes	satsfaction and high fat foods	Reduce energy intake	Yes	To avoid diseases	Management of diet and increase physical activities	Rarely	No	999	Vegetables and/or fruits	More fat foods	Hospital	reproductive health	Dont know	Yes	No	Yes	No	Yes	Yes	No	No	No	No	No	yes	No	Yes	No	Yes	6	81	153	1.53	2.34	34.6	Obesity	=>25 Overweight or obese	=>6 High DDS	=>5 recommended minimum
259	40	Female	No formal schooling	Married	House wife	Remitances	Do nt know	2	Diabetes and Hypertension	Yes	High intake of energy foods	Reduce energy intake	No	999	999	Weekly	No	999	Vegetables and/or fruits	Dont know	Hospital	reproductive health	Hospital	Yes	Yes	Yes	Yes	Yes	No	No	Yes	No	No	No	yes	No	No	Yes	Yes	4	84	156	1.56	2.43	34.52	Obesity	=>25 Overweight or obese	4-5 medium DDS	<5 low
258	25	Female	Did not complete primary school	Cohabiting	Self employed	Agriculture	Do nt know	2	Don't know	No	999	Engage/increse physical activities	No	999	999	Rarely	No	999	milk and milk products	Meat and meet products	Hospital	reproductive health	Meetings	Yes	No	Yes	Yes	Yes	No	Yes	No	No	No	No	yes	No	No	No	No	4	67	160	1.6	2.56	26.17	Overweight	=>25 Overweight or obese	4-5 medium DDS	<5 low
257	37	Female	Completed primary school	Never married	Self employed	Labour saling	Do nt know	1	Diabetes and Hypertension	Yes	High intake of energy foods	Low fat intake and increase actitity	Yes	To look good	Doing excersises	Rarely	Yes	To avoid overweight/obesity	Cereals	More fat foods	Hospital	Prevention of diseases	Social media	Yes	Yes	Yes	Yes	Yes	Yes	No	No	No	Yes	No	Yes	No	No	No	No	4	72	173	1.73	2.99	24.06	Normal BMI	0-24.9 Underweight or Normal	4-5 medium DDS	<5 low
156	38	Female	Completed primary school	Married	Self employed	Business	150000	2	Diabetes and Hypertension	Yes	Low intake of fruits and vegetables	Engage/increse physical activities	No	999	999	Rarely	Yes	To avoid diseases	Low energy foods (Unrefined foods)	Meat and meet products	Hospital	Prevention of diseases	Hospital	Yes	No	Yes	Yes	Yes	No	No	No	No	No	No	Yes	Yes	No	No	Yes	5	52	154	1.54	2.37	21.93	Normal BMI	0-24.9 Underweight or Normal	4-5 medium DDS	=>5 recommended minimum
254	55	Female	Completed primary school	Married	Self employed	Agriculture	150000	5	Hpertension	Yes	High intake of energy foods	Eat vegetables and fruits more often	Yes	To look good	Doing excersises	Rarely	Yes	To avoid diseases	Vegetables and/or fruits	More fat foods	Internet	Prevention of diseases	Meetings	Yes	No	Yes	No	Yes	Yes	No	No	No	No	No	yes	No	Yes	No	Yes	6	49.2	144	1.44	2.07	23.73	Normal BMI	0-24.9 Underweight or Normal	=>6 High DDS	=>5 recommended minimum
253	39	Female	Completed seconady school	Married	Self employed	Business	150000	2	Diabetes and Hypertension	Yes	satsfaction and high fat foods	Reduce energy intake	No	999	999	Rarely	No	999	Vegetables and/or fruits	More fat foods	Hospital	reproductive health	Dont know	Yes	No	Yes	No	Yes	Yes	No	No	No	No	No	yes	No	Yes	No	Yes	3	90	156	1.56	2.43	36.98	Obesity	=>25 Overweight or obese	=< 3 Low DDS	<5 low
252	28	Female	Did not complete primary school	Separated	Self employed	Labour saling	150000	1	Diabetes and Hypertension	Yes	High intake of energy foods	Reduce energy intake	No	999	999	Weekly	No	999	Vegetables and/or fruits	Dont know	Hospital	reproductive health	Hospital	Yes	Yes	Yes	Yes	Yes	No	No	Yes	No	No	No	yes	No	No	Yes	Yes	4	51	158	1.58	2.5	20.43	Normal BMI	0-24.9 Underweight or Normal	4-5 medium DDS	<5 low
154	63	Female	Completed primary school	Separated	Non-Government employee	Business	50000	2	Hpertension	Yes	High intake of energy foods	Eat vegetables and fruits more often	Yes	To look good	Doing excersises	Rarely	Yes	To avoid diseases	Vegetables and/or fruits	More fat foods	Internet	Prevention of diseases	Meetings	Yes	No	Yes	No	Yes	Yes	No	No	No	No	No	yes	No	Yes	No	Yes	6	62	165	1.65	2.72	22.77	Normal BMI	0-24.9 Underweight or Normal	=>6 High DDS	=>5 recommended minimum
153	50	Female	Completed primary school	Married	Self employed	Agriculture	Do nt know	3	Diabetes and Hypertension	Yes	satsfaction and high fat foods	Reduce energy intake	No	999	999	Rarely	No	999	Dont know	More fat foods	Hospital	reproductive health	Dont know	Yes	No	Yes	No	Yes	Yes	No	No	No	No	No	yes	No	Yes	No	Yes	6	54	151	1.51	2.28	23.68	Normal BMI	0-24.9 Underweight or Normal	=>6 High DDS	=>5 recommended minimum
152	25	Female	Completed primary school	Never married	unmployed	Aid	Do nt know	3	Diabetes and Hypertension	Yes	High intake of energy foods	Reduce energy intake	No	999	999	Weekly	No	999	Vegetables and/or fruits	Dont know	Hospital	reproductive health	Hospital	Yes	Yes	Yes	Yes	Yes	No	No	Yes	No	No	No	yes	No	No	Yes	Yes	9	51	159	1.59	2.53	20.17	Normal BMI	0-24.9 Underweight or Normal	=>6 High DDS	=>5 recommended minimum
151	26	Female	Did not complete primary school	Married	Self employed	Business	Do nt know	2	Don't know	No	999	Engage/increse physical activities	No	999	999	Rarely	No	999	milk and milk products	Meat and meet products	Hospital	reproductive health	Meetings	Yes	No	Yes	Yes	Yes	No	Yes	No	No	No	No	yes	No	No	No	No	6	56	155	1.55	2.4	23.31	Normal BMI	0-24.9 Underweight or Normal	=>6 High DDS	=>5 recommended minimum
150	58	Female	Completed primary school	Married	Self employed	Business	Do nt know	1	Hpertension	Yes	High intake of energy foods	Eat vegetables and fruits more often	Yes	To look good	Doing excersises	Rarely	Yes	To avoid diseases	Vegetables and/or fruits	More fat foods	Internet	Prevention of diseases	Meetings	Yes	No	Yes	No	Yes	Yes	No	No	No	No	No	yes	No	Yes	No	Yes	3	78	164	1.64	2.69	29	Overweight	=>25 Overweight or obese	=< 3 Low DDS	<5 low
144	37	Female	Did not complete primary school	Cohabiting	Self employed	Business	Do nt know	3	Diabetes and Hypertension	Yes	High intake of energy foods	low fat intake	Yes	To avoid diseases	Reduce intake of fatty foods	Rarely	Yes	To avoid diseases	Vegetables and/or fruits	Much sugar foods	Social media	Prevention of diseases	TV	Yes	No	Yes	No	Yes	No	No	No	No	No	No	yes	No	No	No	Yes	5	68	157	1.57	2.46	27.59	Overweight	=>25 Overweight or obese	4-5 medium DDS	=>5 recommended minimum
143	65	Female	Completed primary school	Widow/widower	House wife	Aid	Do nt know	4	Diabetes and Hypertension	Yes	High fat intake	Reduce intake of fat and sugar foods	Yes	To avoid diseases	Management of diet and increase physical activities	Monthly	Yes	To avoid diseases	Cereals	More fat foods	Hospital	General health information	Home visits	Yes	Yes	No	Yes	No	Yes	No	No	No	No	No	yes	No	Yes	No	No	3	70	159	1.59	2.53	27.69	Overweight	=>25 Overweight or obese	=< 3 Low DDS	<5 low
142	58	Female	Completed primary school	Married	Self employed	Business	200000	5	Hypertension and Cancer	Yes	High intake of energy foods	Reduce intake of fat and sugar foods	No	999	999	Rarely	No	999	Roots/tubers	Dont know	Hospital	Dont remember	Hospital	Yes	Yes	No	Yes	No	No	No	No	No	No	No	yes	No	Yes	No	Yes	4	68	160	1.6	2.56	26.56	Overweight	=>25 Overweight or obese	4-5 medium DDS	<5 low
141	53	Female	Completed primary school	Married	Self employed	Business	200000	3	Diabetes and Cancer	Yes	High intake of energy foods	Reduce intake of fat and sugar foods	Yes	To avoid diseases	Reduce intake of high fat and sugar foods	Rarely	Yes	To avoid diseases and being overweight/obesity	All foods are good for health	Dont know	Hospital	Prevention of diseases	Home visits	No	Yes	No	No	No	No	No	No	No	No	No	Yes	Yes	Yes	No	No	5	83	172	1.72	2.96	28.06	Overweight	=>25 Overweight or obese	4-5 medium DDS	=>5 recommended minimum
140	56	Female	Completed primary school	Never married	unmployed	Aid	100000	2	Hpertension	Yes	High intake of energy foods	Eat vegetables and fruits more often	Yes	To look good	Doing excersises	Rarely	Yes	To avoid diseases	Vegetables and/or fruits	More fat foods	Internet	Prevention of diseases	Meetings	Yes	No	Yes	No	Yes	Yes	No	No	No	No	No	Yes	No	Yes	No	Yes	6	59	162	1.62	2.62	22.48	Normal BMI	0-24.9 Underweight or Normal	=>6 High DDS	=>5 recommended minimum
139	52	Female	Completed primary school	Widow/widower	Self employed	Business	Do nt know	2	Hpertension	Yes	High intake of energy foods	Eat vegetables and fruits more often	Yes	To look good	Doing excersises	Rarely	Yes	To avoid diseases	Vegetables and/or fruits	More fat foods	Internet	Prevention of diseases	Meetings	Yes	No	Yes	No	Yes	Yes	No	No	No	No	No	yes	No	Yes	No	Yes	5	63	157	1.57	2.46	25.56	Overweight	=>25 Overweight or obese	4-5 medium DDS	=>5 recommended minimum
138	31	Female	Completed seconady school	Married	Self employed	Business	150000	2	Diabetes and Hypertension	Yes	satsfaction and high fat foods	Reduce energy intake	No	999	999	Rarely	No	999	Dont know	More fat foods	Hospital	reproductive health	Dont know	Yes	No	Yes	No	Yes	Yes	No	No	No	No	No	yes	No	Yes	No	Yes	5	76	163	1.63	2.66	28.6	Overweight	=>25 Overweight or obese	4-5 medium DDS	=>5 recommended minimum
137	55	Female	Completed primary school	Widow/widower	Self employed	Agriculture	Do nt know	2	Diabetes and Hypertension	Yes	High intake of energy foods	Reduce energy intake	No	999	999	Weekly	No	999	Vegetables and/or fruits	Dont know	Hospital	reproductive health	Hospital	Yes	Yes	Yes	Yes	Yes	No	No	Yes	No	No	No	yes	No	No	Yes	Yes	5	67	152	1.52	2.31	29	Overweight	=>25 Overweight or obese	4-5 medium DDS	=>5 recommended minimum
136	60	Female	Completed primary school	Cohabiting	Self employed	Business	Do nt know	3	Don't know	No	999	Engage/increse physical activities	No	999	999	Rarely	No	999	Legumes	Meat and meet products	Hospital	reproductive health	Meetings	Yes	No	Yes	Yes	Yes	No	Yes	No	No	No	No	yes	No	No	No	No	6	87	142	1.42	2.02	43.15	Obesity	=>25 Overweight or obese	=>6 High DDS	=>5 recommended minimum
134	52	Female	Completed primary school	Married	Self employed	Business	100000	2	Diabetes and Hypertension	Yes	satsfaction and high fat foods	Reduce energy intake	Yes	To avoid diseases	Management of diet and increase physical activities	Rarely	No	999	Vegetables and/or fruits	More fat foods	Hospital	reproductive health	Dont know	Yes	No	Yes	No	Yes	Yes	No	No	No	No	No	yes	No	Yes	No	Yes	5	49	162	1.62	2.62	18.67	Normal BMI	0-24.9 Underweight or Normal	4-5 medium DDS	=>5 recommended minimum
133	41	Female	Completed seconady school	Married	House wife	Remitances	Do nt know	3	Diabetes and Hypertension	Yes	High intake of energy foods	Reduce energy intake	No	999	999	Weekly	No	999	Vegetables and/or fruits	Dont know	Hospital	reproductive health	Hospital	Yes	Yes	Yes	Yes	Yes	No	No	Yes	No	No	No	yes	No	No	Yes	Yes	5	74	156	1.56	2.43	30.41	Obesity	=>25 Overweight or obese	4-5 medium DDS	=>5 recommended minimum
132	26	Female	Completed primary school	Married	Self employed	Business	50000	2	Don't know	No	999	Engage/increse physical activities	No	999	999	Rarely	No	999	milk and milk products	Meat and meet products	Hospital	reproductive health	Meetings	Yes	No	Yes	Yes	Yes	No	Yes	No	No	No	No	yes	No	No	No	No	5	73	156	1.56	2.43	30	Obesity	=>25 Overweight or obese	4-5 medium DDS	=>5 recommended minimum
131	55	Female	Completed primary school	Separated	Self employed	Business	30000	3	Diabetes and Hypertension	Yes	High intake of energy foods	Low fat intake and increase actitity	Yes	To look good	Doing excersises	Rarely	Yes	To avoid overweight/obesity	Cereals	More fat foods	Hospital	Prevention of diseases	Social media	Yes	Yes	Yes	Yes	Yes	Yes	No	No	No	Yes	No	yes	No	No	No	No	5	72	161	1.61	2.59	27.78	Overweight	=>25 Overweight or obese	4-5 medium DDS	=>5 recommended minimum
130	57	Female	Completed primary school	Married	House wife	Remitances	Do nt know	5	Diabetes and Hypertension	Yes	Low physical excercise and high fat intake	Engage/increse physical activities	Yes	To avoid diseases	Doing excersises	Monthly	Yes	To avoid diseases	Milk, fruits,vegetables,legumes	Much sugar foods	Hospital	Prevention of diseases	Hospital	No	No	No	Yes	No	No	No	No	No	No	No	yes	Yes	No	No	No	3	86	162	1.62	2.62	32.77	Obesity	=>25 Overweight or obese	=< 3 Low DDS	<5 low
129	65	Female	Did not complete primary school	Widow/widower	Self employed	Agriculture	40000	4	Hpertension	Yes	High fat intake	Low fat intake and increase actitity	No	999	999	Rarely	No	999	Dont know	Dont know	Hospital	Prevention of diseases	TV	No	No	No	No	No	No	No	No	Yes	No	No	yes	No	No	No	Yes	3	57	155	1.55	2.4	23.73	Normal BMI	0-24.9 Underweight or Normal	=< 3 Low DDS	<5 low
127	30	Female	Completed primary school	Cohabiting	unmployed	Labour saling	50000	2	Diabetes and Hypertension	Yes	High intake of energy foods	low fat intake	Yes	To avoid diseases	Reduce intake of fatty foods	Rarely	Yes	To avoid diseases	Vegetables and/or fruits	Much sugar foods	Social media	Prevention of diseases	TV	Yes	No	Yes	No	Yes	No	No	No	No	No	No	yes	No	No	No	Yes	5	46	160	1.6	2.56	17.97	Underweight	0-24.9 Underweight or Normal	4-5 medium DDS	=>5 recommended minimum
126	51	Female	Completed seconady school	Married	Self employed	Business	400000	4	Diabetes and Hypertension	Yes	High fat intake	Reduce intake of fat and sugar foods	Yes	To avoid diseases	Management of diet and increase physical activities	Monthly	Yes	To avoid diseases	Cereals	More fat foods	Hospital	General health information	Home visits	Yes	Yes	No	Yes	No	Yes	No	No	No	No	No	Yes	No	Yes	No	No	6	67	164	1.64	2.69	24.91	Normal BMI	0-24.9 Underweight or Normal	=>6 High DDS	=>5 recommended minimum
125	50	Female	Completed primary school	Married	Self employed	Business	Do nt know	2	Hypertension and Cancer	Yes	High intake of energy foods	Reduce intake of fat and sugar foods	No	999	999	Rarely	No	999	less fat foods	Dont know	Hospital	Dont remember	Hospital	Yes	Yes	No	Yes	No	No	No	No	No	No	No	Yes	No	Yes	No	Yes	6	83	156	1.56	2.43	34.11	Obesity	=>25 Overweight or obese	=>6 High DDS	=>5 recommended minimum
124	26	Female	Completed primary school	Never married	House wife	Aid	Do nt know	2	Diabetes and Cancer	Yes	High intake of energy foods	Reduce intake of fat and sugar foods	Yes	To avoid diseases	Reduce intake of high fat and sugar foods	Rarely	Yes	To avoid diseases and being overweight/obesity	All foods are good for health	Dont know	Hospital	Prevention of diseases	Home visits	No	Yes	No	No	No	No	No	No	No	No	No	yes	Yes	Yes	No	No	3	54.4	164	1.64	2.69	20.23	Normal BMI	0-24.9 Underweight or Normal	=< 3 Low DDS	<5 low
216	40	Female	No formal schooling	Separated	Self employed	Business	150000	1	Diabetes and Hypertension	Yes	satsfaction and high fat foods	Reduce energy intake	No	999	999	Rarely	No	999	Vegetables and/or fruits	More fat foods	Hospital	reproductive health	Dont know	Yes	No	Yes	No	Yes	Yes	No	No	No	No	No	yes	No	Yes	No	Yes	5	46.7	151	1.51	2.28	20.48	Normal BMI	0-24.9 Underweight or Normal	4-5 medium DDS	=>5 recommended minimum
215	28	Female	Completed primary school	Divorsed	Self employed	Business	100000	3	Diabetes and Hypertension	Yes	High intake of energy foods	Reduce energy intake	No	999	999	Weekly	No	999	Vegetables and/or fruits	Dont know	Hospital	reproductive health	Hospital	Yes	Yes	Yes	Yes	Yes	No	No	Yes	No	No	No	yes	No	No	Yes	Yes	5	81.7	164.5	1.65	2.71	30.19	Obesity	=>25 Overweight or obese	4-5 medium DDS	=>5 recommended minimum
214	35	Female	Completed primary school	Widow/widower	Self employed	Business	100000	1	Don't know	No	999	Engage/increse physical activities	No	999	999	Rarely	No	999	milk and milk products	Meat and meet products	Hospital	reproductive health	Meetings	Yes	No	Yes	Yes	Yes	No	Yes	No	No	No	No	yes	No	No	No	No	4	53	154	1.54	2.37	22.35	Normal BMI	0-24.9 Underweight or Normal	4-5 medium DDS	<5 low
213	36	Female	Completed seconady school	Married	Self employed	Business	80000	2	Hpertension	Yes	High intake of energy foods	Eat vegetables and fruits more often	Yes	To look good	Doing excersises	Rarely	Yes	To avoid diseases	Vegetables and/or fruits	More fat foods	Internet	Prevention of diseases	Meetings	Yes	No	Yes	No	Yes	Yes	No	No	No	No	No	yes	No	Yes	No	Yes	7	106	160	1.6	2.56	41.41	Obesity	=>25 Overweight or obese	=>6 High DDS	=>5 recommended minimum
211	36	Female	Completed primary school	Married	Self employed	Business	Do nt know	6	Diabetes and Hypertension	Yes	High intake of energy foods	Reduce energy intake	No	999	999	Weekly	No	999	Vegetables and/or fruits	Dont know	Hospital	reproductive health	Hospital	Yes	Yes	Yes	Yes	Yes	No	No	Yes	No	No	No	yes	No	No	Yes	Yes	5	73	159	1.59	2.53	28.88	Overweight	=>25 Overweight or obese	4-5 medium DDS	=>5 recommended minimum
208	50	Female	Completed primary school	Married	Self employed	Agriculture	30000	3	Diabetes and Hypertension	Yes	Low physical excercise and high fat intake	Engage/increse physical activities	Yes	To avoid diseases	Doing excersises	Monthly	Yes	To avoid diseases	Milk, fruits,vegetables,legumes	Much sugar foods	Hospital	Prevention of diseases	Hospital	No	No	No	Yes	No	No	No	No	No	No	No	yes	Yes	No	No	No	3	54	154	1.54	2.37	22.77	Normal BMI	0-24.9 Underweight or Normal	=< 3 Low DDS	<5 low
207	46	Female	Completed primary school	Married	Self employed	Business	80000	4	Hpertension	Yes	High fat intake	Low fat intake and increase actitity	No	999	999	Rarely	No	999	Dont know	Dont know	Hospital	Prevention of diseases	TV	No	No	No	No	No	No	No	No	Yes	No	No	yes	No	No	No	Yes	3	92	158.5	1.59	2.51	36.62	Obesity	=>25 Overweight or obese	=< 3 Low DDS	<5 low
206	56	Female	College/University	Married	Government employee	Salary	800000	5	Diabetes and Hypertension	Yes	High fat intake	Low fat intake and increase actitity	No	999	999	Monthly	No	999	Vegetables and/or fruits	Much sugar foods	Social media	Prevention of diseases	Books	Yes	No	No	Yes	Yes	No	No	No	No	No	No	yes	Yes	Yes	No	Yes	5	73	163	1.63	2.66	27.48	Overweight	=>25 Overweight or obese	4-5 medium DDS	=>5 recommended minimum
204	31	Female	College/University	Married	Self employed	Business	Do nt know	1	Diabetes and Hypertension	Yes	satsfaction and high fat foods	Reduce energy intake	No	999	999	Rarely	No	999	Vegetables and/or fruits	More fat foods	Hospital	reproductive health	Dont know	Yes	No	Yes	No	Yes	Yes	No	No	No	No	No	yes	No	Yes	No	Yes	5	70	164	1.64	2.69	26.03	Overweight	=>25 Overweight or obese	4-5 medium DDS	=>5 recommended minimum
203	61	Female	No formal schooling	Widow/widower	Self employed	Agriculture	Do nt know	2	Diabetes and Hypertension	Yes	High intake of energy foods	Reduce energy intake	No	999	999	Weekly	No	999	Vegetables and/or fruits	Dont know	Hospital	reproductive health	Hospital	Yes	Yes	Yes	Yes	Yes	No	No	Yes	No	No	No	yes	No	No	Yes	Yes	4	83.4	161	1.61	2.59	32.17	Obesity	=>25 Overweight or obese	4-5 medium DDS	<5 low
202	25	Female	Completed seconady school	Separated	House wife	Aid	Do nt know	2	Don't know	No	999	Engage/increse physical activities	No	999	999	Rarely	No	999	milk and milk products	Meat and meet products	Hospital	reproductive health	Meetings	Yes	No	Yes	Yes	Yes	No	Yes	No	No	No	No	Yes	No	No	No	No	6	53.2	153	1.53	2.34	22.73	Normal BMI	0-24.9 Underweight or Normal	=>6 High DDS	=>5 recommended minimum
200	35	Female	Completed primary school	Never married	Self employed	Business	250000	2	Diabetes and Hypertension	Yes	satsfaction and high fat foods	Reduce energy intake	Yes	To avoid diseases	Management of diet and increase physical activities	Rarely	No	999	Vegetables and/or fruits	More fat foods	Hospital	reproductive health	Dont know	Yes	No	Yes	No	Yes	Yes	No	No	No	No	No	Yes	No	Yes	No	Yes	7	85.2	154	1.54	2.37	35.94	Obesity	=>25 Overweight or obese	=>6 High DDS	=>5 recommended minimum
199	59	Female	Completed primary school	Widow/widower	Self employed	Business	Do nt know	1	Diabetes and Hypertension	Yes	High intake of energy foods	Reduce energy intake	No	999	999	Weekly	No	999	Vegetables and/or fruits	Dont know	Hospital	reproductive health	Hospital	Yes	Yes	Yes	Yes	Yes	No	No	Yes	No	No	No	yes	No	No	Yes	Yes	7	54.3	150	1.5	2.25	24.13	Normal BMI	0-24.9 Underweight or Normal	=>6 High DDS	=>5 recommended minimum
198	33	Female	Completed primary school	Married	Self employed	Business	150000	2	Don't know	No	999	Engage/increse physical activities	No	999	999	Rarely	No	999	milk and milk products	Meat and meet products	Hospital	reproductive health	Meetings	Yes	No	Yes	Yes	Yes	No	Yes	No	No	No	No	yes	No	No	No	No	6	77	167	1.67	2.79	27.61	Overweight	=>25 Overweight or obese	=>6 High DDS	=>5 recommended minimum
197	37	Female	Completed primary school	Cohabiting	Self employed	Business	400000	2	Diabetes and Hypertension	Yes	High intake of energy foods	Low fat intake and increase actitity	Yes	To look good	Doing excersises	Rarely	Yes	To avoid overweight/obesity	Cereals	More fat foods	Hospital	Prevention of diseases	Social media	Yes	Yes	Yes	Yes	Yes	Yes	No	No	No	Yes	No	yes	No	No	No	No	8	68	163	1.63	2.66	25.59	Overweight	=>25 Overweight or obese	=>6 High DDS	=>5 recommended minimum
196	25	Female	Completed primary school	Never married	Self employed	Business	50000	3	Diabetes and Hypertension	Yes	Low physical excercise and high fat intake	Engage/increse physical activities	Yes	To avoid diseases	Doing excersises	Monthly	Yes	To avoid diseases	Milk, fruits,vegetables,legumes	Much sugar foods	Hospital	Prevention of diseases	Hospital	No	No	No	Yes	No	No	No	No	No	No	No	yes	Yes	No	No	No	3	54	157	1.57	2.46	21.91	Normal BMI	0-24.9 Underweight or Normal	=< 3 Low DDS	<5 low
195	47	Female	Completed primary school	Married	Self employed	Business	Do nt know	4	Hpertension	Yes	High fat intake	Low fat intake and increase actitity	No	999	999	Rarely	No	999	Dont know	Dont know	Hospital	Prevention of diseases	TV	No	No	No	No	No	No	No	No	Yes	No	No	yes	No	No	No	Yes	3	90	158.8	1.59	2.52	35.69	Obesity	=>25 Overweight or obese	=< 3 Low DDS	<5 low
194	42	Female	Completed primary school	Married	Self employed	Business	280000	2	Diabetes and Hypertension	Yes	High fat intake	Low fat intake and increase actitity	No	999	999	Monthly	No	999	Vegetables and/or fruits	Much sugar foods	Social media	Prevention of diseases	Books	Yes	No	No	Yes	Yes	No	No	No	No	No	No	yes	Yes	Yes	No	Yes	7	66.7	161	1.61	2.59	25.73	Overweight	=>25 Overweight or obese	=>6 High DDS	=>5 recommended minimum
193	38	Female	Completed primary school	Married	Self employed	Business	Do nt know	2	Don't know	No	999	Engage/increse physical activities	No	999	999	Rarely	No	999	milk and milk products	Meat and meet products	Hospital	reproductive health	Meetings	Yes	No	Yes	Yes	Yes	No	Yes	No	No	No	No	yes	No	No	No	No	6	65	153	1.53	2.34	27.77	Overweight	=>25 Overweight or obese	=>6 High DDS	=>5 recommended minimum
192	34	Female	Completed primary school	Separated	Self employed	Business	Do nt know	5	Hpertension	Yes	High intake of energy foods	Eat vegetables and fruits more often	Yes	To look good	Doing excersises	Rarely	Yes	To avoid diseases	Vegetables and/or fruits	More fat foods	Internet	Prevention of diseases	Meetings	Yes	No	Yes	No	Yes	Yes	No	No	No	No	No	yes	No	Yes	No	Yes	7	93	163	1.63	2.66	35	Obesity	=>25 Overweight or obese	=>6 High DDS	=>5 recommended minimum
191	25	Female	Completed primary school	Married	Non-Government employee	Salary	90000	1	Diabetes and Hypertension	Yes	satsfaction and high fat foods	Reduce energy intake	No	999	999	Rarely	No	999	Vegetables and/or fruits	More fat foods	Hospital	reproductive health	Dont know	Yes	No	Yes	No	Yes	Yes	No	No	No	No	No	yes	No	Yes	No	Yes	6	60	163	1.63	2.66	22.58	Normal BMI	0-24.9 Underweight or Normal	=>6 High DDS	=>5 recommended minimum
188	56	Female	Completed primary school	Married	Self employed	Business	Do nt know	2	Hpertension	Yes	High intake of energy foods	Eat vegetables and fruits more often	Yes	To look good	Doing excersises	Rarely	Yes	To avoid diseases	Vegetables and/or fruits	More fat foods	Internet	Prevention of diseases	Meetings	Yes	No	Yes	No	Yes	Yes	No	No	No	No	No	yes	No	Yes	No	Yes	7	49	152	1.52	2.31	21.21	Normal BMI	0-24.9 Underweight or Normal	=>6 High DDS	=>5 recommended minimum
186	41	Female	Completed primary school	Widow/widower	Non-Government employee	Salary	100000	1	Diabetes and Hypertension	Yes	High intake of energy foods	Reduce energy intake	No	999	999	Weekly	No	999	Vegetables and/or fruits	Dont know	Hospital	reproductive health	Hospital	Yes	Yes	Yes	Yes	Yes	No	No	Yes	No	No	No	yes	No	No	Yes	Yes	5	70	145	1.45	2.1	33.29	Obesity	=>25 Overweight or obese	4-5 medium DDS	=>5 recommended minimum
185	28	Female	Completed seconady school	Cohabiting	Self employed	Business	Do nt know	2	Don't know	No	999	Engage/increse physical activities	No	999	999	Rarely	No	999	milk and milk products	Meat and meet products	Hospital	reproductive health	Meetings	Yes	No	Yes	Yes	Yes	No	Yes	No	No	No	No	Yes	No	No	No	No	6	130	164	1.64	2.69	48.33	Obesity	=>25 Overweight or obese	=>6 High DDS	=>5 recommended minimum
184	44	Female	Completed primary school	Married	Self employed	Agriculture	Do nt know	3	Diabetes and Hypertension	Yes	High intake of energy foods	Low fat intake and increase actitity	Yes	To look good	Doing excersises	Rarely	Yes	To avoid overweight/obesity	Cereals	More fat foods	Hospital	Prevention of diseases	Social media	Yes	Yes	Yes	Yes	Yes	Yes	No	No	No	Yes	No	Yes	No	No	No	No	5	62	152	1.52	2.31	26.84	Overweight	=>25 Overweight or obese	4-5 medium DDS	=>5 recommended minimum
182	53	Female	Completed primary school	Married	Self employed	Agriculture	Do nt know	6	Don't know	No	999	Engage/increse physical activities	No	999	999	Rarely	No	999	milk and milk products	Meat and meet products	Hospital	reproductive health	Meetings	Yes	No	Yes	Yes	Yes	No	Yes	No	No	No	No	yes	No	No	No	No	6	67	151	1.51	2.28	29.38	Overweight	=>25 Overweight or obese	=>6 High DDS	=>5 recommended minimum
180	27	Female	Completed primary school	Never married	House wife	Aid	Do nt know	2	Don't know	No	999	Engage/increse physical activities	No	999	999	Rarely	No	999	milk and milk products	Meat and meet products	Hospital	reproductive health	Meetings	Yes	No	Yes	Yes	Yes	No	Yes	No	No	No	No	yes	No	No	No	No	4	40	151	1.51	2.28	17.54	Underweight	0-24.9 Underweight or Normal	4-5 medium DDS	<5 low
179	32	Female	Completed primary school	Widow/widower	Self employed	Business	100000	1	Hpertension	Yes	High intake of energy foods	Eat vegetables and fruits more often	Yes	To look good	Doing excersises	Rarely	Yes	To avoid diseases	Vegetables and/or fruits	More fat foods	Internet	Prevention of diseases	Meetings	Yes	No	Yes	No	Yes	Yes	No	No	No	No	No	yes	No	Yes	No	Yes	5	80	155	1.55	2.4	33.3	Obesity	=>25 Overweight or obese	4-5 medium DDS	=>5 recommended minimum
178	25	Female	Completed primary school	Cohabiting	House wife	Aid	Do nt know	2	Diabetes and Hypertension	Yes	satsfaction and high fat foods	Reduce energy intake	No	999	999	Rarely	No	999	Vegetables and/or fruits	More fat foods	Hospital	reproductive health	Dont know	Yes	No	Yes	No	Yes	Yes	No	No	No	No	No	yes	No	Yes	No	Yes	7	88	160	1.6	2.56	34.37	Obesity	=>25 Overweight or obese	=>6 High DDS	=>5 recommended minimum
177	47	Female	Completed primary school	Married	House wife	Labour saling	70000	2	Diabetes and Hypertension	Yes	High intake of energy foods	Reduce energy intake	No	999	999	Weekly	No	999	Vegetables and/or fruits	Dont know	Hospital	reproductive health	Hospital	Yes	Yes	Yes	Yes	Yes	No	No	Yes	No	No	No	yes	No	No	Yes	Yes	5	66	161	1.61	2.59	25.46	Overweight	=>25 Overweight or obese	4-5 medium DDS	=>5 recommended minimum
176	57	Female	College/University	Married	Government employee	Salary	550000	3	Don't know	No	999	Engage/increse physical activities	No	999	999	Rarely	No	999	milk and milk products	Meat and meet products	Hospital	reproductive health	Meetings	Yes	No	Yes	Yes	Yes	No	Yes	No	No	No	No	yes	No	No	No	No	6	101	160	1.6	2.56	39.45	Obesity	=>25 Overweight or obese	=>6 High DDS	=>5 recommended minimum
175	54	Female	Completed primary school	Divorsed	Self employed	Business	Do nt know	4	Hpertension	Yes	High intake of energy foods	Eat vegetables and fruits more often	Yes	To look good	Doing excersises	Rarely	Yes	To avoid diseases	Vegetables and/or fruits	More fat foods	Internet	Prevention of diseases	Meetings	Yes	No	Yes	No	Yes	Yes	No	No	No	No	No	yes	No	Yes	No	Yes	6	78	156	1.56	2.43	32.05	Obesity	=>25 Overweight or obese	=>6 High DDS	=>5 recommended minimum
174	25	Female	No formal schooling	Married	Self employed	Agriculture	Do nt know	2	Diabetes and Hypertension	Yes	satsfaction and high fat foods	Reduce energy intake	Yes	To avoid diseases	Management of diet and increase physical activities	Rarely	No	999	Vegetables and/or fruits	More fat foods	Hospital	reproductive health	Dont know	Yes	No	Yes	No	Yes	Yes	No	No	No	No	No	yes	No	Yes	No	Yes	7	72	160	1.6	2.56	28.12	Overweight	=>25 Overweight or obese	=>6 High DDS	=>5 recommended minimum
173	44	Female	Completed primary school	Married	Self employed	Agriculture	Do nt know	4	Diabetes and Hypertension	Yes	High intake of energy foods	Reduce energy intake	No	999	999	Weekly	No	999	Vegetables and/or fruits	Dont know	Hospital	reproductive health	Hospital	Yes	Yes	Yes	Yes	Yes	No	No	Yes	No	No	No	yes	No	No	Yes	Yes	9	47	161	1.61	2.59	18.13	Normal BMI	0-24.9 Underweight or Normal	=>6 High DDS	=>5 recommended minimum
172	28	Female	Completed primary school	Married	Self employed	Business	Do nt know	2	Don't know	No	999	Engage/increse physical activities	No	999	999	Rarely	No	999	milk and milk products	Meat and meet products	Hospital	reproductive health	Meetings	Yes	No	Yes	Yes	Yes	No	Yes	No	No	No	No	yes	No	No	No	No	6	52	158	1.58	2.5	20.83	Normal BMI	0-24.9 Underweight or Normal	=>6 High DDS	=>5 recommended minimum
171	26	Female	Completed primary school	Cohabiting	Self employed	Agriculture	Do nt know	3	Diabetes and Hypertension	Yes	High intake of energy foods	Low fat intake and increase actitity	Yes	To look good	Doing excersises	Rarely	Yes	To avoid overweight/obesity	Cereals	More fat foods	Hospital	Prevention of diseases	Social media	Yes	Yes	Yes	Yes	Yes	Yes	No	No	No	Yes	No	yes	No	No	No	No	8	48.2	158	1.58	2.5	19.31	Normal BMI	0-24.9 Underweight or Normal	=>6 High DDS	=>5 recommended minimum
170	62	Female	Completed primary school	Married	Non-Government employee	Business	200000	4	Don't know	No	999	Engage/increse physical activities	No	999	999	Rarely	No	999	milk and milk products	Meat and meet products	Hospital	reproductive health	Meetings	Yes	No	Yes	Yes	Yes	No	Yes	No	No	No	No	Yes	No	No	No	No	6	77.7	164	1.64	2.69	28.89	Overweight	=>25 Overweight or obese	=>6 High DDS	=>5 recommended minimum
169	35	Female	No formal schooling	Cohabiting	House wife	Aid	60000	2	Hpertension	Yes	High intake of energy foods	Eat vegetables and fruits more often	Yes	To look good	Doing excersises	Rarely	Yes	To avoid diseases	Vegetables and/or fruits	More fat foods	Internet	Prevention of diseases	Meetings	Yes	No	Yes	No	Yes	Yes	No	No	No	No	No	Yes	No	Yes	No	Yes	7	60	156	1.56	2.43	24.65	Normal BMI	0-24.9 Underweight or Normal	=>6 High DDS	=>5 recommended minimum
168	64	Female	Completed primary school	Married	Self employed	Business	Do nt know	4	Diabetes and Hypertension	Yes	satsfaction and high fat foods	Reduce energy intake	No	999	999	Rarely	No	999	Vegetables and/or fruits	More fat foods	Hospital	reproductive health	Dont know	Yes	No	Yes	No	Yes	Yes	No	No	No	No	No	yes	No	Yes	No	Yes	7	64.3	149	1.49	2.22	28.96	Overweight	=>25 Overweight or obese	=>6 High DDS	=>5 recommended minimum
167	53	Female	Completed primary school	Separated	Self employed	Business	280000	1	Diabetes and Hypertension	Yes	High intake of energy foods	Reduce energy intake	No	999	999	Weekly	No	999	Vegetables and/or fruits	Dont know	Hospital	reproductive health	Hospital	Yes	Yes	Yes	Yes	Yes	No	No	Yes	No	No	No	yes	No	No	Yes	Yes	9	82	154	1.54	2.37	34.58	Obesity	=>25 Overweight or obese	=>6 High DDS	=>5 recommended minimum
166	25	Female	College/University	Never married	unmployed	Salary	280000	2	Don't know	No	999	Engage/increse physical activities	No	999	999	Rarely	No	999	milk and milk products	Meat and meet products	Hospital	reproductive health	Meetings	Yes	No	Yes	Yes	Yes	No	Yes	No	No	No	No	yes	No	No	No	No	6	52	163	1.63	2.66	19.57	Normal BMI	0-24.9 Underweight or Normal	=>6 High DDS	=>5 recommended minimum
165	53	Female	Completed primary school	Cohabiting	Self employed	Business	60000	7	Hpertension	Yes	High intake of energy foods	Eat vegetables and fruits more often	Yes	To look good	Doing excersises	Rarely	Yes	To avoid diseases	Vegetables and/or fruits	More fat foods	Internet	Prevention of diseases	Meetings	Yes	No	Yes	No	Yes	Yes	No	No	No	No	No	yes	No	Yes	No	Yes	6	86	160	1.6	2.56	33.59	Obesity	=>25 Overweight or obese	=>6 High DDS	=>5 recommended minimum
164	36	Female	Completed primary school	Married	House wife	Aid	Do nt know	4	Diabetes and Hypertension	Yes	satsfaction and high fat foods	Reduce energy intake	Yes	To avoid diseases	Management of diet and increase physical activities	Rarely	No	999	Vegetables and/or fruits	More fat foods	Hospital	reproductive health	Dont know	Yes	No	Yes	No	Yes	Yes	No	No	No	No	No	yes	No	Yes	No	Yes	6	77	150	1.5	2.25	34.22	Obesity	=>25 Overweight or obese	=>6 High DDS	=>5 recommended minimum
163	56	Female	Completed primary school	Married	House wife	Business	Do nt know	3	Diabetes and Hypertension	Yes	High intake of energy foods	Reduce energy intake	No	999	999	Weekly	No	999	Vegetables and/or fruits	Dont know	Hospital	reproductive health	Hospital	Yes	Yes	Yes	Yes	Yes	No	No	Yes	No	No	No	yes	No	No	Yes	Yes	9	71	162	1.62	2.62	27.05	Overweight	=>25 Overweight or obese	=>6 High DDS	=>5 recommended minimum
161	29	Female	Completed primary school	Cohabiting	House wife	Aid	50000	2	Diabetes and Hypertension	Yes	High intake of energy foods	Low fat intake and increase actitity	Yes	To look good	Doing excersises	Rarely	Yes	To avoid overweight/obesity	Cereals	More fat foods	Hospital	Prevention of diseases	Social media	Yes	Yes	Yes	Yes	Yes	Yes	No	No	No	Yes	No	yes	No	No	No	No	8	49	153	1.53	2.34	20.93	Normal BMI	0-24.9 Underweight or Normal	=>6 High DDS	=>5 recommended minimum
159	33	Female	Completed primary school	Widow/widower	Self employed	Business	150000	3	Diabetes and Hypertension	Yes	satsfaction and high fat foods	Reduce energy intake	No	999	999	Rarely	No	999	Vegetables and/or fruits	More fat foods	Hospital	reproductive health	Dont know	Yes	No	Yes	No	Yes	Yes	No	No	No	No	No	yes	No	Yes	No	Yes	7	64	159	1.59	2.53	25.32	Overweight	=>25 Overweight or obese	=>6 High DDS	=>5 recommended minimum
158	47	Female	Completed primary school	Cohabiting	Self employed	Business	150000	3	Diabetes and Hypertension	Yes	High intake of energy foods	Reduce energy intake	No	999	999	Weekly	No	999	Vegetables and/or fruits	Dont know	Hospital	reproductive health	Hospital	Yes	Yes	Yes	Yes	Yes	No	No	Yes	No	No	No	yes	No	No	Yes	Yes	9	51	155	1.55	2.4	21.23	Normal BMI	0-24.9 Underweight or Normal	=>6 High DDS	=>5 recommended minimum
156	50	Female	Completed primary school	Widow/widower	Self employed	Business	Do nt know	2	Hpertension	Yes	High intake of energy foods	Eat vegetables and fruits more often	Yes	To look good	Doing excersises	Rarely	Yes	To avoid diseases	Vegetables and/or fruits	More fat foods	Internet	Prevention of diseases	Meetings	Yes	No	Yes	No	Yes	Yes	No	No	No	No	No	yes	No	Yes	No	Yes	7	71	149	1.49	2.22	31.98	Obesity	=>25 Overweight or obese	=>6 High DDS	=>5 recommended minimum
155	47	Female	Completed primary school	Married	House wife	Aid	Do nt know	5	Diabetes and Hypertension	Yes	satsfaction and high fat foods	Reduce energy intake	Yes	To avoid diseases	Management of diet and increase physical activities	Rarely	No	999	Vegetables and/or fruits	More fat foods	Hospital	reproductive health	Dont know	Yes	No	Yes	No	Yes	Yes	No	No	No	No	No	yes	No	No	Yes	Yes	7	71	143	1.43	2.04	34.72	Obesity	=>25 Overweight or obese	=>6 High DDS	=>5 recommended minimum
3	51	Male	Completed primary school	Cohabiting	unmployed	Labour saling	Do nt know	13	Hpertension	No	999	Reduce intake of fat and sugar foods	No	999	999	Never	No	999	Dont know	Dont know	Hospital	reproductive health	Social media	Yes	No	No	No	No	No	No	No	No	Yes	No	Yes	No	No	No	No	3	63	163	1.63	2.66	23.71	Normal BMI	0-24.9 Underweight or Normal	=< 3 Low DDS	<5 low
4	36	Male	Completed primary school	Never married	Self employed	Business	Do nt know	2	Diabetes	No	999	Don't know	Yes	To avoid diseases	Doing excersises	Rarely	Yes	To avoid overweight/obesity	Vegetables and/or fruits	High fat, salt and sugar foods	Hospital	General health information	Social media	Yes	No	Yes	No	Yes	Yes	No	No	No	No	No	Yes	Yes	No	No	No	6	81.3	159.9	1.6	2.56	31.8	Obesity	=>25 Overweight or obese	=>6 High DDS	=>5 recommended minimum
6	62	Male	Completed primary school	Married	Self employed	Business	300000	11	Diabetes and Hypertension	Yes	Low physical exercises	Low fat intake and increase actitity	Yes	To avoid diseases	Doing excersises	Weekly	Yes	To avoid diseases	Vegetables and/or fruits	High fat, salt and sugar foods	Hospital	General health information	Home visits	No	No	Yes	Yes	Yes	Yes	No	No	No	No	No	yes	No	No	No	No	5	65.9	155	1.55	2.4	27.43	Overweight	=>25 Overweight or obese	4-5 medium DDS	=>5 recommended minimum
8	65	Male	Completed primary school	Widow/widower	retired officer	Penssion	250000	6	Diabetes and Hypertension	Yes	High fat intake	Low fat intake and increase actitity	Yes	To avoid diseases	Management of diet and increase physical activities	Rarely	No	999	Low energy foods (Unrefined foods)	Meat and meet products	Meetings	Prevention of diseases	Dont know	Yes	No	Yes	Yes	Yes	No	No	Yes	Yes	No	No	yes	Yes	Yes	No	No	6	78.1	172.2	1.72	2.97	26.34	Overweight	=>25 Overweight or obese	=>6 High DDS	=>5 recommended minimum
10	63	Male	Completed primary school	Married	retired officer	Penssion	Do nt know	6	Hpertension	Yes	High fat intake	Engage/increse physical activities	Yes	Avoid overweight/obesity	Doing excersises	Monthly	Yes	To avoid overweight/obesity	Roots/tubers	High energy foods(Refined foods)	TV	General health information	Meetings	Yes	Yes	No	No	Yes	No	No	No	No	No	No	yes	Yes	No	No	No	5	92.3	171.2	1.71	2.93	31.49	Obesity	=>25 Overweight or obese	4-5 medium DDS	=>5 recommended minimum
13	26	Male	Did not complete primary school	Married	Non-Government employee	Salary	200000	7	Hpertension	Yes	High fat intake	Reduce intake of fat and sugar foods	No	999	999	Rarely	Yes	To avoid diseases	Vegetables and/or fruits	Dont know	Social media	General health information	Dont know	Yes	Yes	Yes	Yes	Yes	No	No	No	No	No	No	yes	No	No	No	No	5	66.9	163	1.63	2.66	25.18	Overweight	=>25 Overweight or obese	4-5 medium DDS	=>5 recommended minimum
15	32	Male	Completed seconady school	Married	Non-Government employee	Salary	300000	2	Don't know	Yes	High fat intake	Low fat intake and increase actitity	No	999	999	Rarely	No	999	Dont know	Dont know	Hospital	General health information	Radio	Yes	No	Yes	No	Yes	No	No	No	No	No	No	yes	Yes	Yes	No	Yes	6	63.8	153.4	1.53	2.35	27.11	Overweight	=>25 Overweight or obese	=>6 High DDS	=>5 recommended minimum
19	31	Male	Did not complete primary school	Divorsed	Non-Government employee	Salary	135000	1	Don't know	No	999	low fat intake	Yes	Adviced by doctor	Doing excersises	Monthly	Yes	To avoid diseases	Low energy foods (Unrefined foods)	Cereals	Hospital	General health information	Radio	Yes	No	No	No	No	No	No	No	No	No	No	yes	Yes	No	No	No	3	55	162	1.62	2.62	20.96	Normal BMI	0-24.9 Underweight or Normal	=< 3 Low DDS	<5 low
26	48	Male	Completed seconady school	Separated	Government employee	Salary	300000	3	Diabetes and Hypertension	Yes	satsfaction and high fat foods	Reduce intake of fat and sugar foods	Yes	To avoid diseases	Management of diet and increase physical activities	Rarely	Yes	To avoid diseases	High protein foods	More fat foods	Social media	Prevention of diseases	Home visits	Yes	Yes	Yes	Yes	Yes	No	No	No	No	No	No	yes	No	Yes	No	No	7	57.9	158.5	1.59	2.51	23.05	Normal BMI	0-24.9 Underweight or Normal	=>6 High DDS	=>5 recommended minimum
27	36	Male	Completed seconady school	Cohabiting	Self employed	Business	250000	2	Hpertension	Yes	High fat intake	Eat vegetables and fruits more often	Yes	Avoid overweight/obesity	Doing excersises	Monthly	Yes	To avoid overweight/obesity	Vegetables and/or fruits	More fat foods	Social media	General health information	Social media	No	No	Yes	Yes	Yes	Yes	No	No	No	No	No	yes	No	No	No	No	3	71.5	158.5	1.59	2.51	28.46	Overweight	=>25 Overweight or obese	=< 3 Low DDS	<5 low
28	53	Male	Completed primary school	Married	Self employed	Labour saling	Do nt know	3	Hpertension	Yes	High fat intake	Low fat intake and increase actitity	Yes	Increase work performance (being active)	Doing excersises	Monthly	No	999	Vegetables and/or fruits	Much sugar foods	Social media	General health information	TV	Yes	No	No	No	No	No	No	No	No	No	No	yes	No	No	No	Yes	3	83.5	172	1.72	2.96	28.22	Overweight	=>25 Overweight or obese	=< 3 Low DDS	<5 low
29	28	Male	Completed seconady school	Never married	Self employed	Business	Do nt know	1	Diabetes and Hypertension	Yes	Low physical excercise and high fat intake	Low fat intake and increase actitity	No	999	999	Rarely	No	999	Dont know	Dont know	Social media	General health information	Home visits	Yes	Yes	No	Yes	No	No	No	Yes	No	No	No	yes	No	Yes	No	Yes	6	69.5	162.5	1.63	2.64	26.32	Overweight	=>25 Overweight or obese	=>6 High DDS	=>5 recommended minimum
33	40	Male	Completed seconady school	Married	Self employed	Business	300000	3	Hpertension	Yes	Low physical excercise and high fat intake	Low fat intake and increase actitity	Yes	To look good	Doing excersises	Never	No	999	Low energy foods (Unrefined foods)	Dont know	Never	999	Dont know	Yes	Yes	Yes	No	Yes	Yes	Yes	No	No	No	No	yes	No	No	No	No	7	78.7	163.6	1.64	2.68	29.4	Overweight	=>25 Overweight or obese	=>6 High DDS	=>5 recommended minimum
34	49	Male	Completed primary school	Widow/widower	Self employed	Salary	400000	2	Hpertension	No	999	Low fat intake and increase actitity	Yes	To avoid diseases	Doing excersises	Monthly	Yes	To avoid diseases	Vegetables and/or fruits	High energy foods(Refined foods)	Hospital	Prevention of diseases	Radio	Yes	No	No	Yes	Yes	No	No	No	No	No	No	Yes	No	No	No	No	4	53.7	167.5	1.68	2.81	19.14	Normal BMI	0-24.9 Underweight or Normal	4-5 medium DDS	<5 low
36	40	Male	Completed seconady school	Never married	Self employed	Business	Do nt know	1	Diabetes and Hypertension	Yes	Low physical excercise and high fat intake	Low fat intake and increase actitity	Yes	To avoid diseases	Reduce the amount of food	Monthly	Yes	To avoid diseases	Vegetables and/or fruits	More fat foods	Never	999	Meetings	Yes	Yes	No	Yes	Yes	No	No	No	No	No	No	Yes	No	No	Yes	Yes	6	67.3	163.5	1.64	2.67	25.18	Overweight	=>25 Overweight or obese	=>6 High DDS	=>5 recommended minimum
37	27	Male	Completed primary school	Married	Self employed	Business	200000	4	Diabetes and Hypertension	No	999	Don't know	Yes	To avoid diseases	Reduce intake of fatty foods	Rarely	No	999	less fat foods	More fat foods	Social media	General health information	Hospital	Yes	Yes	Yes	Yes	Yes	No	No	No	No	No	No	yes	No	No	No	Yes	6	57.7	168.5	1.69	2.84	20.32	Normal BMI	0-24.9 Underweight or Normal	=>6 High DDS	=>5 recommended minimum
40	42	Male	Completed primary school	Cohabiting	Non-Government employee	Labour saling	40000	2	Hpertension	Yes	Low physical excercise and high fat intake	Eat vegetables and fruits more often	Yes	To look good	Doing excersises	Weekly	Yes	To avoid diseases	Dont know	Dont know	Hospital	General health information	Dont know	Yes	Yes	No	No	No	No	No	No	No	No	No	yes	No	No	No	Yes	4	59.6	165	1.65	2.72	21.89	Normal BMI	0-24.9 Underweight or Normal	4-5 medium DDS	<5 low
43	39	Male	Completed primary school	Never married	Non-Government employee	Salary	400000	2	Diabetes and Hypertension	Yes	Low physical excercise and high fat intake	Low fat intake and increase actitity	Yes	To avoid diseases	Doing excersises	Weekly	Yes	To avoid overweight/obesity	Cereals	Meat and meet products	Internet	Prevention of diseases	Dont know	Yes	No	No	No	Yes	No	No	No	No	No	No	yes	No	No	Yes	Yes	5	72.9	163	1.63	2.66	27.44	Overweight	=>25 Overweight or obese	4-5 medium DDS	=>5 recommended minimum
44	36	Male	Completed seconady school	Married	Non-Government employee	Salary	150000	2	Diabetes and Hypertension	No	999	Engage/increse physical activities	Yes	To avoid diseases	Doing excersises	Rarely	No	999	Dont know	Dont know	TV	Prevention of diseases	Hospital	Yes	Yes	Yes	Yes	Yes	No	No	No	No	No	No	yes	No	No	Yes	Yes	8	49.1	166.8	1.67	2.78	17.65	Underweight	0-24.9 Underweight or Normal	=>6 High DDS	=>5 recommended minimum
46	26	Male	Completed primary school	Never married	Self employed	Business	120000	1	Diabetes and Hypertension	Yes	High fat intake	Eat vegetables and fruits more often	Yes	To avoid diseases	Doing excersises	Never	Yes	To avoid diseases	Low energy foods (Unrefined foods)	More fat foods	Never	999	Dont know	No	Yes	Yes	Yes	Yes	No	No	No	No	No	No	yes	No	Yes	No	No	6	60.6	167.2	1.67	2.8	21.68	Normal BMI	0-24.9 Underweight or Normal	=>6 High DDS	=>5 recommended minimum
47	37	Male	Completed primary school	Separated	Self employed	Business	Do nt know	1	Don't know	No	999	Don't know	No	999	999	Rarely	No	999	Dont know	Dont know	Hospital	Prevention of diseases	TV and Radio	Yes	No	No	No	No	No	No	No	No	No	No	yes	Yes	No	No	No	3	61.2	178	1.78	3.17	19.32	Normal BMI	0-24.9 Underweight or Normal	=< 3 Low DDS	<5 low
48	25	Male	Completed seconady school	Never married	Non-Government employee	Salary	Do nt know	1	Hpertension	Yes	High fat intake	low fat intake	Yes	To avoid diseases	Doing excersises	Rarely	No	999	Dont know	Dont know	Meetings	Prevention of diseases	Meetings	Yes	Yes	Yes	Yes	Yes	No	No	No	No	No	No	yes	Yes	No	No	Yes	4	65	177.5	1.78	3.15	20.63	Normal BMI	0-24.9 Underweight or Normal	4-5 medium DDS	<5 low
49	31	Male	Completed seconady school	Never married	Self employed	Labour saling	150000	4	Hpertension	Yes	High fat intake	Engage/increse physical activities	Yes	To avoid diseases	Doing excersises	Never	No	999	Dont know	Dont know	TV	General health information	TV and Radio	Yes	No	No	No	No	No	No	No	No	No	No	yes	Yes	No	No	No	3	61.7	170.4	1.7	2.9	21.25	Normal BMI	0-24.9 Underweight or Normal	=< 3 Low DDS	<5 low
50	40	Male	Completed seconady school	Divorsed	Non-Government employee	Salary	300000	2	Diabetes and Hypertension	No	999	Don't know	Yes	To avoid diseases	Doing excersises	Rarely	Yes	To avoid diseases	Vegetables and/or fruits	Cereals	Hospital	Prevention of diseases	Dont know	Yes	No	No	No	No	Yes	Yes	No	No	No	No	yes	No	No	No	No	4	63	170.6	1.71	2.91	21.65	Normal BMI	0-24.9 Underweight or Normal	4-5 medium DDS	<5 low
51	34	Male	Did not complete primary school	Never married	Self employed	Business	120000	3	Hpertension	Yes	High intake of energy foods	Eat legumes/whole grain more often	Yes	To avoid diseases	Doing excersises	Monthly	No	999	Low energy foods (Unrefined foods)	More fat foods	Never	999	Radio	No	No	No	No	No	No	No	No	No	No	No	yes	No	No	No	No	1	56.4	168.3	1.68	2.83	19.91	Normal BMI	0-24.9 Underweight or Normal	=< 3 Low DDS	<5 low
52	41	Male	Completed primary school	Divorsed	unmployed	Labour saling	Do nt know	3	Diabetes and Hypertension	Yes	satsfaction and high fat foods	Engage/increse physical activities	Yes	To look good	Doing excersises	Never	Yes	To avoid diseases	Dont know	Dont know	Radio	General health information	Hospital	Yes	No	No	No	Yes	No	No	No	No	No	No	yes	No	No	No	No	2	58.3	171.6	1.72	2.94	19.8	Normal BMI	0-24.9 Underweight or Normal	=< 3 Low DDS	<5 low
53	35	Male	Did not complete primary school	Never married	Self employed	Business	Do nt know	1	Hpertension	Yes	High fat intake	Reduce intake of fat and sugar foods	Yes	Good looking and avaoid diseases	Doing excersises	Rarely	Yes	To avoid diseases	Dont know	Dont know	Social media	Prevention of diseases	Social media	Yes	Yes	Yes	Yes	Yes	No	No	No	No	No	No	Yes	No	Yes	No	Yes	7	48.1	162	1.62	2.62	18.33	Normal BMI	0-24.9 Underweight or Normal	=>6 High DDS	=>5 recommended minimum
54	60	Male	Completed primary school	Divorsed	Self employed	Labour saling	50000	1	Don't know	No	999	Don't know	No	999	999	Never	No	999	less fat foods	Dont know	Never	999	Dont know	Yes	Yes	No	Yes	No	No	No	No	No	No	No	Yes	Yes	No	No	Yes	6	41.6	158	1.58	2.5	16.66	Underweight	0-24.9 Underweight or Normal	=>6 High DDS	=>5 recommended minimum
55	32	Male	Did not complete secondary school	Never married	Self employed	Business	200000	1	Diabetes and Hypertension	Yes	High fat intake	Low fat intake and increase actitity	No	999	999	Rarely	No	999	Dont know	Dont know	Radio	Prevention of diseases	Dont know	Yes	No	No	Yes	No	No	No	No	No	No	No	yes	No	No	No	No	3	64.5	174	1.74	3.03	21.3	Normal BMI	0-24.9 Underweight or Normal	=< 3 Low DDS	<5 low
56	45	Male	Completed seconady school	Married	Self employed	Business	300000	7	Hpertension	Yes	High intake of energy foods	Engage/increse physical activities	No	999	999	Rarely	Yes	To avoid diseases	Vegetables and/or fruits	Dont know	Hospital	Prevention of diseases	Hospital	Yes	No	Yes	Yes	Yes	No	No	No	No	No	No	yes	No	No	No	Yes	5	54.6	166.8	1.67	2.78	19.62	Normal BMI	0-24.9 Underweight or Normal	4-5 medium DDS	=>5 recommended minimum
57	26	Male	Completed primary school	Never married	Self employed	Business	150000	1	Hpertension	Yes	High fat intake	Engage/increse physical activities	Yes	To avoid diseases	Management of diet and increase physical activities	Rarely	Yes	To avoid diseases and being overweight/obesity	Dont know	Dont know	Meetings	Prevention of diseases	Hospital	Yes	Yes	Yes	Yes	Yes	Yes	No	No	No	No	No	yes	No	Yes	No	Yes	9	55.3	166	1.66	2.76	20.07	Normal BMI	0-24.9 Underweight or Normal	=>6 High DDS	=>5 recommended minimum
61	32	Male	Did not complete secondary school	Never married	Self employed	Business	Do nt know	1	Diabetes	Yes	High intake of energy foods	Low fat intake and increase actitity	Yes	To avoid diseases	Doing excersises	Rarely	No	999	Dont know	Dont know	Meetings	reproductive health	Radio	No	Yes	No	No	Yes	No	No	No	No	No	No	yes	Yes	No	No	Yes	4	55.8	171	1.71	2.92	19.08	Normal BMI	0-24.9 Underweight or Normal	4-5 medium DDS	<5 low
62	54	Male	Completed primary school	Married	Self employed	Business	80000	2	Hpertension	Yes	High intake of energy foods	Reduce intake of fat and sugar foods	No	999	999	Rarely	No	999	Dont know	Dont know	Meetings	Prevention of diseases	Dont know	Yes	No	No	No	No	No	No	No	No	Yes	Yes	yes	No	Yes	No	No	5	43.4	160	1.6	2.56	16.95	Underweight	0-24.9 Underweight or Normal	4-5 medium DDS	=>5 recommended minimum
63	34	Male	Did not complete secondary school	Separated	Self employed	Labour saling	Do nt know	1	Hpertension	No	999	Engage/increse physical activities	No	999	999	Rarely	No	999	Dont know	Dont know	Hospital	General health information	TV and Radio	Yes	Yes	Yes	Yes	Yes	No	No	No	No	No	No	yes	Yes	Yes	No	No	8	65.4	182	1.82	3.31	19.74	Normal BMI	0-24.9 Underweight or Normal	=>6 High DDS	=>5 recommended minimum
64	29	Male	Did not complete secondary school	Married	Self employed	Business	Do nt know	2	Hpertension	No	999	Don't know	No	999	999	Rarely	Yes	To avoid overweight/obesity	Dont know	Dont know	Radio	Prevention of diseases	Meetings	Yes	Yes	Yes	Yes	No	No	Yes	No	No	No	No	yes	No	No	Yes	Yes	8	62.7	175.5	1.76	3.08	20.36	Normal BMI	0-24.9 Underweight or Normal	=>6 High DDS	=>5 recommended minimum
65	41	Male	Completed primary school	Divorsed	Non-Government employee	Salary	180000	1	Diabetes and Hypertension	No	999	Don't know	Yes	To avoid diseases	Doing excersises	Rarely	No	999	Dont know	Dont know	Radio	General health information	TV and Radio	Yes	No	No	No	No	No	No	No	No	No	No	yes	Yes	No	No	Yes	4	61.5	162	1.62	2.62	23.43	Normal BMI	0-24.9 Underweight or Normal	4-5 medium DDS	<5 low
66	61	Male	Did not complete primary school	Married	Self employed	Labour saling	Do nt know	2	Don't know	No	999	Don't know	Yes	To avoid diseases	Doing excersises	Never	No	999	Dont know	Dont know	Radio	Prevention of diseases	Radio	Yes	Yes	Yes	No	No	No	No	No	No	No	No	yes	No	No	No	No	4	62.1	161	1.61	2.59	23.96	Normal BMI	0-24.9 Underweight or Normal	4-5 medium DDS	<5 low
67	49	Male	Completed primary school	Married	Self employed	Business	Do nt know	5	Diabetes and Hypertension	Yes	Low physical exercises	low fat intake	Yes	Increase work performance (being active)	Reduce the amount of food	Never	Yes	To avoid diseases	Low energy foods (Unrefined foods)	More fat foods	Profession health visitors	General health information	TV	Yes	Yes	No	No	No	Yes	No	No	No	No	No	yes	No	No	No	Yes	5	93.4	166	1.66	2.76	33.89	Obesity	=>25 Overweight or obese	4-5 medium DDS	=>5 recommended minimum
69	31	Male	Completed seconady school	Never married	Self employed	Labour saling	100000	3	Hpertension	Yes	High fat intake	Low fat intake and increase actitity	Yes	To avoid diseases	Management of diet and increase physical activities	Monthly	Yes	To avoid diseases	Dont know	Dont know	Hospital	Prevention of diseases	Meetings	Yes	No	No	No	No	No	No	No	No	No	No	yes	No	Yes	No	Yes	4	65.5	165.5	1.66	2.74	23.91	Normal BMI	0-24.9 Underweight or Normal	4-5 medium DDS	<5 low
70	45	Male	Completed primary school	Married	Self employed	Business	120000	2	Hpertension	Yes	Low physical excercise and high fat intake	low fat intake	No	999	999	Monthly	No	999	Dont know	Dont know	Hospital	reproductive health	Radio	Yes	Yes	No	No	No	Yes	No	No	No	No	No	Yes	No	No	No	Yes	5	48.7	154.5	1.55	2.39	20.4	Normal BMI	0-24.9 Underweight or Normal	4-5 medium DDS	=>5 recommended minimum
71	35	Male	Completed primary school	Never married	Self employed	Labour saling	60000	2	Hpertension	Yes	Low physical excercise and high fat intake	Reduce intake of fat and sugar foods	Yes	To avoid diseases	Management of diet and increase physical activities	Rarely	Yes	To avoid diseases	Vegetables and/or fruits	Meat and meet products	Hospital	General health information	TV and Radio	Yes	Yes	Yes	Yes	No	No	No	No	No	No	No	Yes	No	No	No	No	5	63.5	168	1.68	2.82	22.5	Normal BMI	0-24.9 Underweight or Normal	4-5 medium DDS	=>5 recommended minimum
72	58	Male	Completed primary school	Married	Self employed	Business	100000	7	Hpertension	No	999	Don't know	No	999	999	Rarely	No	999	Dont know	Dont know	Radio	reproductive health	Dont know	No	Yes	No	No	No	No	No	No	No	No	No	yes	No	No	No	No	2	77.8	167	1.67	2.79	27.9	Overweight	=>25 Overweight or obese	=< 3 Low DDS	<5 low
73	52	Male	Did not complete secondary school	Married	Self employed	Business	350000	6	Hpertension	Yes	Low physical excercise and high fat intake	Reduce intake of fat and sugar foods	Yes	To avoid diseases	Management of diet and increase physical activities	Monthly	Yes	To avoid diseases	Dont know	Dont know	Hospital	General health information	Home visits	Yes	Yes	No	No	No	Yes	No	No	No	No	No	yes	Yes	No	No	No	5	66.6	178.9	1.79	3.2	20.81	Normal BMI	0-24.9 Underweight or Normal	4-5 medium DDS	=>5 recommended minimum
74	36	Male	Completed primary school	Never married	Self employed	Business	100000	3	Don't know	Yes	satsfaction and high fat foods	Engage/increse physical activities	Yes	To avoid diseases	Doing excersises	Rarely	No	999	Dont know	Dont know	Radio	General health information	Radio	Yes	Yes	No	No	No	Yes	No	No	No	No	No	yes	Yes	Yes	No	Yes	7	54.3	165	1.65	2.72	19.94	Normal BMI	0-24.9 Underweight or Normal	=>6 High DDS	=>5 recommended minimum
75	27	Male	Did not complete secondary school	Separated	Self employed	Business	200000	2	Diabetes and Hypertension	Yes	High fat intake	Reduce intake of fat and sugar foods	Yes	To avoid diseases	Doing excersises	Weekly	No	999	less fat foods	More fat foods	Social media	Prevention of diseases	Books	Yes	No	No	No	No	No	No	No	No	No	No	yes	No	No	Yes	No	3	67.9	174	1.74	3.03	22.43	Normal BMI	0-24.9 Underweight or Normal	=< 3 Low DDS	<5 low
76	25	Male	Did not complete primary school	Separated	Self employed	Business	80000	1	Diabetes and Hypertension	No	999	Engage/increse physical activities	Yes	To avoid diseases	Doing excersises	Rarely	No	999	Dont know	Dont know	Profession health visitors	Prevention of diseases	Dont know	Yes	No	No	No	No	Yes	No	No	No	No	No	yes	No	No	Yes	No	4	64.7	169.7	1.7	2.88	22.47	Normal BMI	0-24.9 Underweight or Normal	4-5 medium DDS	<5 low
77	47	Male	Completed primary school	Separated	Self employed	Business	300000	4	Diabetes and Hypertension	Yes	Low physical exercises	low fat intake	Yes	To avoid diseases	Doing excersises	Rarely	Yes	To avoid diseases	All foods are good for health	Meat and meet products	Hospital	General health information	Hospital	No	Yes	Yes	No	No	Yes	No	No	No	No	No	yes	No	No	No	No	4	80.7	182	1.82	3.31	24.36	Normal BMI	0-24.9 Underweight or Normal	4-5 medium DDS	<5 low
78	29	Male	Completed seconady school	Never married	Self employed	Labour saling	180000	2	Diabetes and Hypertension	Yes	High fat intake	Reduce intake of fat and sugar foods	No	999	999	Monthly	No	999	Low salt, fat and sugar foods	More fat foods	Radio	Prevention of diseases	TV and Radio	Yes	Yes	Yes	Yes	No	No	No	No	No	No	No	yes	Yes	Yes	No	No	7	60.9	168	1.68	2.82	21.58	Normal BMI	0-24.9 Underweight or Normal	=>6 High DDS	=>5 recommended minimum
79	26	Male	Completed seconady school	Never married	Self employed	Business	300000	1	Hpertension	No	999	Don't know	Yes	To look good	Doing excersises	Rarely	No	999	Dont know	Dont know	Hospital	reproductive health	Home visits	Yes	No	No	Yes	No	No	No	No	No	No	No	yes	Yes	No	No	No	4	51	165	1.65	2.72	18.73	Normal BMI	0-24.9 Underweight or Normal	4-5 medium DDS	<5 low
80	60	Male	Did not complete primary school	Married	Self employed	Agriculture	300000	4	Don't know	No	999	Don't know	No	999	999	Rarely	No	999	Dont know	Dont know	Never	999	Hospital	Yes	No	Yes	Yes	No	No	No	No	No	No	No	yes	No	No	No	Yes	5	58	162	1.62	2.62	22.1	Normal BMI	0-24.9 Underweight or Normal	4-5 medium DDS	=>5 recommended minimum
81	26	Male	Completed primary school	Married	Self employed	Agriculture	300000	2	Diabetes and Hypertension	Yes	Low physical excercise and high fat intake	low fat intake	Yes	To avoid diseases	Management of diet and increase physical activities	Monthly	Yes	Look good	All foods are good for health	Dont know	Hospital	Prevention of diseases	Dont know	Yes	No	Yes	No	No	No	No	No	No	No	No	yes	No	Yes	Yes	No	4	87	174	1.74	3.03	28.74	Overweight	=>25 Overweight or obese	4-5 medium DDS	<5 low
84	56	Male	Completed primary school	Married	Self employed	Business	200000	4	Diabetes and Hypertension	No	999	Engage/increse physical activities	Yes	To avoid diseases	Doing excersises	Rarely	No	999	Dont know	Dont know	Hospital	reproductive health	Home visits	Yes	No	No	No	No	Yes	No	Yes	No	No	No	yes	Yes	No	No	Yes	6	88.2	178.2	1.78	3.18	27.77	Overweight	=>25 Overweight or obese	=>6 High DDS	=>5 recommended minimum
87	28	Male	Completed primary school	Married	Self employed	Business	200000	3	Diabetes and Hypertension	Yes	Low physical excercise and high fat intake	Reduce intake of fat and sugar foods	Yes	Good looking and avaoid diseases	Management of diet and increase physical activities	Rarely	No	999	Dont know	More fat foods	Hospital	Prevention of diseases	Home visits	Yes	No	Yes	No	No	No	No	No	No	No	No	Yes	No	Yes	No	Yes	5	65.1	164	1.64	2.69	24.2	Normal BMI	0-24.9 Underweight or Normal	4-5 medium DDS	=>5 recommended minimum
94	35	Male	Completed primary school	Cohabiting	Self employed	Business	100000	2	Diabetes and Hypertension	Yes	Low physical excercise and high fat intake	Don't know	No	999	999	Weekly	No	999	Dont know	Dont know	Radio	Prevention of diseases	Dont know	Yes	Yes	Yes	No	No	No	No	Yes	No	No	No	Yes	No	No	No	No	5	77.6	164.3	1.64	2.7	28.75	Overweight	=>25 Overweight or obese	4-5 medium DDS	=>5 recommended minimum
96	25	Male	Did not complete secondary school	Never married	Self employed	Business	Do nt know	2	Don't know	No	999	Don't know	No	999	999	Rarely	No	999	Dont know	Dont know	Hospital	Prevention of diseases	Dont know	Yes	Yes	Yes	No	No	No	No	No	No	No	No	yes	No	No	No	No	4	51.3	167.7	1.68	2.81	18.24	Normal BMI	0-24.9 Underweight or Normal	4-5 medium DDS	<5 low
97	25	Male	Completed seconady school	Never married	Self employed	Labour saling	Do nt know	1	Diabetes and Hypertension	Yes	satsfaction and high fat foods	Engage/increse physical activities	No	999	999	Rarely	No	999	Dont know	Dont know	Never	999	Meetings	Yes	Yes	Yes	Yes	No	No	No	No	No	No	No	yes	No	No	No	No	5	60.5	172	1.72	2.96	20.45	Normal BMI	0-24.9 Underweight or Normal	4-5 medium DDS	=>5 recommended minimum
99	25	Male	Completed primary school	Never married	Self employed	Labour saling	Do nt know	1	Hpertension	Yes	High intake of energy foods	Reduce energy intake	Yes	To avoid diseases	Doing excersises	Rarely	Yes	To avoid diseases	Dont know	Dont know	Radio	reproductive health	Profession health visitors	Yes	Yes	Yes	Yes	Yes	No	No	Yes	No	No	No	yes	No	Yes	No	Yes	9	68.5	172.4	1.72	2.97	23.05	Normal BMI	0-24.9 Underweight or Normal	=>6 High DDS	=>5 recommended minimum
101	46	Male	Completed primary school	Married	Non-Government employee	Salary	200000	3	Don't know	No	999	Don't know	No	999	999	Rarely	No	999	Dont know	Dont know	Hospital	Prevention of diseases	Home visits	No	Yes	No	Yes	No	Yes	No	No	No	No	No	yes	Yes	Yes	Yes	No	7	55.6	167.2	1.67	2.8	19.89	Normal BMI	0-24.9 Underweight or Normal	=>6 High DDS	=>5 recommended minimum
109	27	Male	Completed primary school	Married	Self employed	Business	200000	2	Diabetes and Hypertension	Yes	High intake of energy foods	Reduce intake of fat and sugar foods	Yes	To avoid diseases	Management of diet and increase physical activities	Never	Yes	To avoid diseases	Dont know	Dont know	Hospital	Prevention of diseases	Profession health visitors	Yes	No	Yes	No	No	No	No	No	No	No	No	yes	No	No	Yes	No	4	48.6	159	1.59	2.53	19.22	Normal BMI	0-24.9 Underweight or Normal	4-5 medium DDS	<5 low
115	25	Male	Completed primary school	Never married	Self employed	Labour saling	Do nt know	5	Diabetes	Yes	High fat intake	Engage/increse physical activities	Yes	To avoid diseases	Doing excersises	Rarely	No	999	Dont know	Dont know	Social media	Prevention of diseases	Meetings	Yes	Yes	Yes	Yes	No	No	Yes	No	No	No	No	yes	No	No	No	Yes	7	64.9	168	1.68	2.82	22.99	Normal BMI	0-24.9 Underweight or Normal	=>6 High DDS	=>5 recommended minimum
117	41	Male	Completed seconady school	Married	Non-Government employee	Salary	800000	3	Hpertension	Yes	High intake of energy foods	Engage/increse physical activities	Yes	Increase work performance (being active)	Reduce intake of fatty foods	Rarely	Yes	To avoid diseases	Dont know	Dont know	Hospital	General health information	Social media	No	No	Yes	No	No	No	No	No	No	No	No	yes	No	No	Yes	No	3	57.4	161.1	1.61	2.6	22.12	Normal BMI	0-24.9 Underweight or Normal	=< 3 Low DDS	<5 low
118	45	Male	Completed seconady school	Married	Non-Government employee	Salary	500000	2	Diabetes and Hypertension	Yes	High fat intake	low fat intake	Yes	To look good	Doing excersises	Rarely	Yes	To avoid diseases	Dont know	Dont know	Meetings	Prevention of diseases	Radio	Yes	No	No	No	No	No	Yes	No	No	No	No	yes	Yes	Yes	No	Yes	6	64	171.6	1.72	2.94	21.73	Normal BMI	0-24.9 Underweight or Normal	=>6 High DDS	=>5 recommended minimum
119	47	Male	Completed primary school	Married	Non-Government employee	Salary	500000	2	Don't know	Yes	High fat intake	Don't know	Yes	Avoid overweight/obesity	Reduce the amount of food	Rarely	Yes	To avoid diseases	Dont know	Dont know	Social media	Prevention of diseases	Profession health visitors	Yes	Yes	No	Yes	No	No	No	No	No	No	No	yes	Yes	Yes	No	Yes	6	66.1	171.2	1.71	2.93	22.55	Normal BMI	0-24.9 Underweight or Normal	=>6 High DDS	=>5 recommended minimum
122	31	Male	Completed primary school	Divorsed	Self employed	Business	Do nt know	5	Don't know	No	999	Don't know	No	999	999	Weekly	No	999	Vegetables and/or fruits	Dont know	Hospital	reproductive health	Hospital	Yes	No	No	No	No	No	No	No	No	No	No	yes	No	No	No	No	2	78.1	176.5	1.77	3.12	25.07	Overweight	=>25 Overweight or obese	=< 3 Low DDS	<5 low
123	40	Male	Did not complete secondary school	Cohabiting	Self employed	Business	Do nt know	2	Diabetes and Hypertension	Yes	High fat intake	Engage/increse physical activities	No	999	999	Weekly	No	999	Dont know	Dont know	Hospital	reproductive health	TV and Radio	No	Yes	Yes	Yes	No	No	No	No	No	No	No	yes	Yes	Yes	No	No	6	71.4	172.7	1.73	2.98	23.94	Normal BMI	0-24.9 Underweight or Normal	=>6 High DDS	=>5 recommended minimum
279	33	Male	College/University	Never married	Government employee	Salary	1000000	2	Hpertension	Yes	High intake of energy foods	Eat vegetables and fruits more often	Yes	To look good	Doing excersises	Rarely	Yes	To avoid diseases	Vegetables and/or fruits	More fat foods	Internet	Prevention of diseases	Meetings	Yes	No	Yes	No	No	Yes	No	No	No	No	No	Yes	No	Yes	No	Yes	6	74.2	165	1.65	2.72	27.25	Overweight	=>25 Overweight or obese	=>6 High DDS	=>5 recommended minimum
284	51	Male	College/University	Married	Government employee	Salary	11000000	1	Diabetes and Hypertension	Yes	Low physical excercise and high fat intake	Engage/increse physical activities	Yes	To avoid diseases	Doing excersises	Monthly	Yes	To avoid diseases	Milk, fruits,vegetables,legumes	Much sugar foods	Hospital	Prevention of diseases	Hospital	No	No	No	Yes	No	No	No	No	No	No	No	Yes	Yes	No	No	No	3	95.3	170	1.7	2.89	32.98	Obesity	=>25 Overweight or obese	=< 3 Low DDS	<5 low
285	39	Male	College/University	Married	Self employed	Business	180000	2	Hpertension	Yes	High fat intake	Low fat intake and increase actitity	No	999	999	Rarely	No	999	Dont know	Dont know	Hospital	Prevention of diseases	TV	No	No	No	No	No	No	No	No	Yes	No	No	yes	No	No	No	Yes	3	99.2	174	1.74	3.03	32.77	Obesity	=>25 Overweight or obese	=< 3 Low DDS	<5 low
286	36	Male	College/University	Married	Self employed	Business	500000	3	Diabetes and Hypertension	Yes	High fat intake	Low fat intake and increase actitity	No	999	999	Monthly	No	999	Vegetables and/or fruits	Much sugar foods	Social media	Prevention of diseases	Books	Yes	No	No	Yes	No	No	No	No	No	No	No	yes	Yes	Yes	No	Yes	5	114.1	172.8	1.73	2.99	38.21	Obesity	=>25 Overweight or obese	4-5 medium DDS	=>5 recommended minimum
287	52	Male	Completed seconady school	Married	Self employed	Business	Do nt know	4	Diabetes and Hypertension	Yes	High intake of energy foods	Low fat intake and increase actitity	Yes	To avoid diseases	Reduce intake of fatty foods	Rarely	Yes	To avoid diseases	Vegetables and/or fruits	Much sugar foods	Social media	Prevention of diseases	TV	Yes	No	Yes	No	No	No	No	No	No	No	No	yes	No	No	No	Yes	4	111.8	167.5	1.68	2.81	39.85	Obesity	=>25 Overweight or obese	4-5 medium DDS	<5 low
290	60	Male	College/University	Divorsed	Government employee	Salary	1000000	2	Diabetes and Hypertension	Yes	High intake of energy foods	Low fat intake and increase actitity	Yes	To avoid diseases	Reduce the amount of food	Monthly	Yes	To avoid diseases	less fat foods	More fat foods	Social media	Prevention of diseases	Profession health visitors	Yes	Yes	Yes	Yes	No	Yes	No	No	No	No	No	yes	Yes	Yes	Yes	No	9	88	173	1.73	2.99	29.4	Overweight	=>25 Overweight or obese	=>6 High DDS	=>5 recommended minimum
292	26	Male	College/University	Never married	Non-Government employee	Salary	Do nt know	1	Diabetes and Hypertension	Yes	High intake of energy foods	low fat intake	Yes	To avoid diseases	Doing excersises	Rarely	No	999	Vegetables and/or fruits	More fat foods	Social media	reproductive health	Social media	Yes	Yes	No	No	No	No	No	No	No	No	No	yes	No	Yes	Yes	Yes	6	104.7	174.4	1.74	3.04	34.42	Obesity	=>25 Overweight or obese	=>6 High DDS	=>5 recommended minimum
294	25	Male	College/University	Never married	Self employed	Business	700000	3	Hpertension	Yes	High intake of energy foods	Reduce energy intake	Yes	To avoid diseases	Reduce the amount of food	Rarely	Yes	To avoid diseases	Vegetables and/or fruits	More fat foods	Social media	Prevention of diseases	Hospital	No	No	No	No	No	Yes	No	No	No	No	No	yes	No	Yes	No	No	3	80	162.8	1.63	2.65	30.18	Obesity	=>25 Overweight or obese	=< 3 Low DDS	<5 low
296	32	Male	College/University	Never married	Non-Government employee	Salary	750000	1	Hpertension	Yes	satsfaction and high fat foods	Engage/increse physical activities	Yes	To look good	Reduce intake of fatty foods	Monthly	Yes	To avoid overweight/obesity	Dont know	More fat foods	Social media	Prevention of diseases	Hospital	No	No	Yes	Yes	No	No	Yes	Yes	No	No	No	yes	No	No	No	No	5	89.9	164.7	1.65	2.71	33.14	Obesity	=>25 Overweight or obese	4-5 medium DDS	=>5 recommended minimum
297	25	Male	College/University	Never married	Self employed	Business	1500000	2	Don't know	Yes	Low physical excercise and high fat intake	Engage/increse physical activities	Yes	To look good	Doing excersises	Rarely	Yes	To avoid overweight/obesity	Vegetables and/or fruits	Much sugar foods	Internet	Prevention of diseases	TV	Yes	Yes	Yes	No	No	No	No	No	No	No	No	yes	Yes	Yes	No	Yes	6	88.2	157.3	1.57	2.47	35.65	Obesity	=>25 Overweight or obese	=>6 High DDS	=>5 recommended minimum
299	46	Male	College/University	Married	Non-Government employee	Salary	500000	3	Don't know	Yes	Low physical excercise and high fat intake	Low fat intake and increase actitity	Yes	To avoid diseases	Doing excersises	Rarely	Yes	To avoid diseases	less fat foods	More fat foods	Hospital	Prevention of diseases	Home visits	Yes	Yes	No	No	Yes	No	No	No	No	Yes	No	yes	No	No	No	Yes	6	72.7	165.5	1.66	2.74	26.54	Overweight	=>25 Overweight or obese	=>6 High DDS	=>5 recommended minimum
300	29	Male	College/University	Married	Government employee	Salary	Do nt know	2	Diabetes and Hypertension	Yes	High intake of energy foods	Reduce energy intake	Yes	To look good	Doing excersises	Every time I go to hospital	Yes	To avoid diseases	Less sugar foods	Much sugar foods	Radio	Prevention of diseases	Meetings	Yes	No	Yes	Yes	No	No	No	Yes	No	No	No	yes	Yes	No	No	Yes	7	51.7	174.4	1.74	3.04	17	Underweight	0-24.9 Underweight or Normal	=>6 High DDS	=>5 recommended minimum
303	27	Male	College/University	Never married	Self employed	Business	Do nt know	2	Hpertension	Yes	Low physical exercises	Low fat intake and increase actitity	Yes	Good looking and avaoid diseases	Reduce intake of high fat and sugar foods	Rarely	Yes	To avoid diseases and being overweight/obesity	All foods are good for health	Dont know	Internet	General health information	Internet	Yes	Yes	No	Yes	No	No	No	No	No	No	No	yes	Yes	No	No	No	4	56.3	161.8	1.62	2.62	21.51	Normal BMI	0-24.9 Underweight or Normal	4-5 medium DDS	<5 low
304	57	Male	Completed primary school	Married	Government employee	Salary	1000000	4	Diabetes and Hypertension	Yes	High fat intake	Reduce intake of fat and sugar foods	Yes	To avoid diseases	Doing excersises	Rarely	Yes	To avoid diseases and being overweight/obesity	Roots/tubers	Cereals	Hospital	Prevention of diseases	Radio	Yes	Yes	Yes	Yes	No	Yes	Yes	No	No	No	No	Yes	Yes	No	No	Yes	9	68.6	158.3	1.58	2.51	27.38	Overweight	=>25 Overweight or obese	=>6 High DDS	=>5 recommended minimum
308	33	Male	College/University	Married	Self employed	Business	1000000	3	Diabetes and Hypertension	Yes	High fat intake	Engage/increse physical activities	Yes	To avoid diseases	Doing excersises	Never	No	999	less fat foods	More fat foods	Internet	Prevention of diseases	TV	Yes	Yes	Yes	No	No	No	No	Yes	No	No	No	Yes	No	Yes	No	No	6	100	167.5	1.68	2.81	35.64	Obesity	=>25 Overweight or obese	=>6 High DDS	=>5 recommended minimum
312	26	Male	Completed primary school	Never married	Self employed	Labour saling	Do nt know	1	Hpertension	Yes	High fat intake	low fat intake	Yes	To avoid diseases	Doing excersises	Rarely	No	999	Dont know	Dont know	Hospital	Prevention of diseases	Home visits	Yes	Yes	Yes	No	No	No	Yes	No	No	No	No	yes	Yes	No	No	No	6	60.8	180	1.8	3.24	18.77	Normal BMI	0-24.9 Underweight or Normal	=>6 High DDS	=>5 recommended minimum
234	25	Male	College/University	Never married	Non-Government employee	Salary	100000	1	Diabetes and Hypertension	Yes	Low physical excercise and high fat intake	Engage/increse physical activities	Yes	To avoid diseases	Doing excersises	Monthly	Yes	To avoid diseases	Milk, fruits,vegetables,legumes	Much sugar foods	Hospital	Prevention of diseases	Hospital	No	No	No	Yes	No	No	No	No	No	No	No	yes	Yes	No	No	No	3	75.1	171	1.71	2.92	25.68	Overweight	=>25 Overweight or obese	=< 3 Low DDS	<5 low
232	63	Male	Completed seconady school	Married	Self employed	Business	210000	4	Hpertension	Yes	satsfaction and high fat foods	Engage/increse physical activities	Yes	To look good	Reduce intake of fatty foods	Monthly	Yes	To avoid overweight/obesity	Dont know	More fat foods	Social media	Prevention of diseases	Hospital	No	No	Yes	Yes	No	No	Yes	Yes	No	No	No	yes	No	No	No	No	5	58	157.7	1.58	2.49	23.32	Normal BMI	0-24.9 Underweight or Normal	4-5 medium DDS	=>5 recommended minimum
242	45	Male	Completed seconady school	Married	Self employed	Business	500000	2	Don't know	No	999	Engage/increse physical activities	No	999	999	Rarely	No	999	milk and milk products	Meat and meet products	Hospital	reproductive health	Meetings	Yes	No	Yes	Yes	No	No	Yes	No	No	No	No	yes	No	No	No	No	5	65.7	165.2	1.65	2.73	24.07	Normal BMI	0-24.9 Underweight or Normal	4-5 medium DDS	=>5 recommended minimum
239	26	Male	Completed seconady school	Never married	Non-Government employee	Salary	450000	1	Diabetes and Hypertension	Yes	High intake of energy foods	Reduce energy intake	No	999	999	Weekly	No	999	Vegetables and/or fruits	Dont know	Hospital	reproductive health	Hospital	Yes	Yes	Yes	Yes	No	No	No	Yes	No	No	No	yes	No	No	Yes	Yes	8	111	161	1.61	2.59	42.82	Obesity	=>25 Overweight or obese	=>6 High DDS	=>5 recommended minimum
249	26	Male	Completed primary school	Never married	unmployed	Aid	Do nt know	2	Diabetes and Hypertension	Yes	High intake of energy foods	Reduce energy intake	No	999	999	Weekly	No	999	Vegetables and/or fruits	Dont know	Hospital	reproductive health	Hospital	Yes	Yes	Yes	Yes	No	No	No	Yes	No	No	No	yes	No	No	Yes	Yes	8	53.2	168	1.68	2.82	18.85	Normal BMI	0-24.9 Underweight or Normal	=>6 High DDS	=>5 recommended minimum
246	35	Male	College/University	Married	Self employed	Business	1200000	1	Diabetes and Hypertension	Yes	Low physical excercise and high fat intake	Engage/increse physical activities	Yes	To avoid diseases	Doing excersises	Monthly	Yes	To avoid diseases	Milk, fruits,vegetables,legumes	Much sugar foods	Hospital	Prevention of diseases	Hospital	No	No	No	Yes	No	No	No	No	No	No	No	yes	Yes	No	No	No	3	76.4	167	1.67	2.79	27.39	Overweight	=>25 Overweight or obese	=< 3 Low DDS	<5 low
245	34	Male	College/University	Married	Government employee	Salary	100000	2	Hpertension	Yes	High fat intake	Low fat intake and increase actitity	No	999	999	Rarely	No	999	Dont know	Dont know	Hospital	Prevention of diseases	TV	No	No	No	No	No	No	No	No	Yes	No	No	yes	No	No	No	Yes	3	74.6	169.4	1.69	2.87	26	Overweight	=>25 Overweight or obese	=< 3 Low DDS	<5 low
244	56	Male	Completed primary school	Married	Self employed	Business	700000	3	Diabetes and Hypertension	Yes	High fat intake	Low fat intake and increase actitity	No	999	999	Monthly	No	999	Vegetables and/or fruits	Much sugar foods	Social media	Prevention of diseases	Books	Yes	No	No	Yes	No	No	No	No	No	No	No	yes	Yes	Yes	No	Yes	5	86	170	1.7	2.89	29.76	Overweight	=>25 Overweight or obese	4-5 medium DDS	=>5 recommended minimum
324	26	Male	Did not complete secondary school	Never married	Self employed	Business	Do nt know	2	Diabetes and Hypertension	Yes	High fat intake	Reduce intake of fat and sugar foods	Yes	To avoid diseases	Management of diet and increase physical activities	Monthly	Yes	To avoid diseases	Cereals	More fat foods	Hospital	General health information	Home visits	Yes	Yes	No	Yes	No	Yes	No	No	No	No	No	yes	No	Yes	No	No	6	71	160	1.6	2.56	27.73	Overweight	=>25 Overweight or obese	=>6 High DDS	=>5 recommended minimum
278	41	Male	Completed primary school	Married	Self employed	Business	300000	2	Hypertension and Cancer	Yes	High intake of energy foods	Reduce intake of fat and sugar foods	No	999	999	Rarely	No	999	Vegetables and/or fruits	Dont know	Hospital	Dont remember	Hospital	Yes	Yes	No	Yes	No	No	No	No	No	No	No	yes	No	Yes	No	Yes	6	59.5	157.3	1.57	2.47	24.05	Normal BMI	0-24.9 Underweight or Normal	=>6 High DDS	=>5 recommended minimum
277	55	Male	College/University	Married	Government employee	Salary	1800000	6	Diabetes and Cancer	Yes	High intake of energy foods	Reduce intake of fat and sugar foods	Yes	To avoid diseases	Reduce intake of high fat and sugar foods	Rarely	Yes	To avoid diseases and being overweight/obesity	All foods are good for health	Dont know	Hospital	Prevention of diseases	Home visits	No	Yes	No	No	No	No	No	No	No	No	No	Yes	Yes	Yes	No	No	4	102	168	1.68	2.82	36.14	Obesity	=>25 Overweight or obese	4-5 medium DDS	<5 low
273	28	Male	Did not complete secondary school	Never married	Self employed	Business	Do nt know	1	Don't know	No	999	Engage/increse physical activities	No	999	999	Rarely	No	999	milk and milk products	Meat and meet products	Hospital	reproductive health	Meetings	Yes	No	Yes	Yes	No	No	Yes	No	No	No	No	Yes	No	No	No	No	5	47	165	1.65	2.72	17.26	Underweight	0-24.9 Underweight or Normal	4-5 medium DDS	=>5 recommended minimum
268	28	Male	College/University	Never married	Non-Government employee	Salary	3080000	3	Don't know	Yes	Low physical excercise and high fat intake	Engage/increse physical activities	Yes	To look good	Doing excersises	Rarely	Yes	To avoid overweight/obesity	Vegetables and/or fruits	Much sugar foods	Internet	Prevention of diseases	TV	Yes	Yes	Yes	No	No	No	No	No	No	No	No	yes	Yes	Yes	No	Yes	7	59	164.3	1.64	2.7	21.86	Normal BMI	0-24.9 Underweight or Normal	=>6 High DDS	=>5 recommended minimum
262	45	Male	No formal schooling	Cohabiting	Self employed	Business	30000	3	Hpertension	Yes	satsfaction and high fat foods	Engage/increse physical activities	Yes	To look good	Reduce intake of fatty foods	Monthly	Yes	To avoid overweight/obesity	Dont know	More fat foods	Social media	Prevention of diseases	Hospital	No	No	Yes	Yes	No	No	Yes	Yes	No	No	No	yes	No	No	No	No	5	57	162	1.62	2.62	21.72	Normal BMI	0-24.9 Underweight or Normal	4-5 medium DDS	=>5 recommended minimum
255	60	Male	Completed seconady school	Married	Self employed	Business	300000	5	Diabetes and Cancer	Yes	High intake of energy foods	Reduce intake of fat and sugar foods	Yes	To avoid diseases	Reduce intake of high fat and sugar foods	Rarely	Yes	To avoid diseases and being overweight/obesity	All foods are good for health	Dont know	Hospital	Prevention of diseases	Home visits	No	Yes	No	No	No	No	No	No	No	No	No	yes	Yes	Yes	No	No	4	53	167	1.67	2.79	19	Normal BMI	0-24.9 Underweight or Normal	4-5 medium DDS	<5 low
149	34	Male	Completed primary school	Married	Self employed	Business	50000	3	Diabetes and Hypertension	Yes	satsfaction and high fat foods	Reduce energy intake	Yes	To avoid diseases	Management of diet and increase physical activities	Rarely	No	999	Vegetables and/or fruits	More fat foods	Hospital	reproductive health	Dont know	Yes	No	Yes	No	No	Yes	No	No	No	No	No	yes	No	Yes	No	Yes	6	72	163	1.63	2.66	27.1	Overweight	=>25 Overweight or obese	=>6 High DDS	=>5 recommended minimum
148	25	Male	Did not complete secondary school	Cohabiting	Self employed	Business	Do nt know	2	Diabetes and Hypertension	Yes	High intake of energy foods	Reduce energy intake	No	999	999	Weekly	No	999	Vegetables and/or fruits	Dont know	Hospital	reproductive health	Hospital	Yes	Yes	Yes	Yes	No	No	No	Yes	No	No	No	yes	No	No	Yes	Yes	8	67	176	1.76	3.1	21.63	Normal BMI	0-24.9 Underweight or Normal	=>6 High DDS	=>5 recommended minimum
147	60	Male	Completed primary school	Married	Self employed	Agriculture	100000	5	Don't know	No	999	Engage/increse physical activities	No	999	999	Rarely	No	999	milk and milk products	Meat and meet products	Hospital	reproductive health	Meetings	Yes	No	Yes	Yes	No	No	Yes	No	No	No	No	yes	No	No	No	No	5	54	170	1.7	2.89	18.69	Normal BMI	0-24.9 Underweight or Normal	4-5 medium DDS	=>5 recommended minimum
146	34	Male	Completed primary school	Married	Self employed	Business	300000	3	Diabetes and Hypertension	Yes	High intake of energy foods	Low fat intake and increase actitity	Yes	To look good	Doing excersises	Rarely	Yes	To avoid overweight/obesity	Cereals	More fat foods	Hospital	Prevention of diseases	Social media	Yes	Yes	Yes	Yes	No	Yes	No	No	No	Yes	No	yes	No	No	No	No	6	46	156	1.56	2.43	18.9	Normal BMI	0-24.9 Underweight or Normal	=>6 High DDS	=>5 recommended minimum
145	33	Male	Completed primary school	Married	Self employed	Business	300000	2	Diabetes and Hypertension	Yes	High intake of energy foods	Reduce energy intake	No	999	999	Weekly	No	999	Vegetables and/or fruits	Dont know	Hospital	reproductive health	Hospital	Yes	Yes	Yes	Yes	No	No	No	Yes	No	No	No	yes	No	No	Yes	Yes	7	61	175	1.75	3.06	19.92	Normal BMI	0-24.9 Underweight or Normal	=>6 High DDS	=>5 recommended minimum
135	34	Male	College/University	Married	Self employed	Business	200000	1	Hpertension	Yes	High intake of energy foods	Eat vegetables and fruits more often	Yes	To look good	Doing excersises	Rarely	Yes	To avoid diseases	Vegetables and/or fruits	More fat foods	Internet	Prevention of diseases	Meetings	Yes	No	Yes	No	Yes	No	No	No	No	No	No	yes	No	Yes	No	Yes	6	68	157.8	1.58	2.49	27.31	Overweight	=>25 Overweight or obese	=>6 High DDS	=>5 recommended minimum
128	25	Male	Did not complete primary school	Married	House wife	Aid	Do nt know	2	Diabetes and Hypertension	Yes	High fat intake	Low fat intake and increase actitity	No	999	999	Monthly	No	999	Vegetables and/or fruits	Much sugar foods	Social media	Prevention of diseases	Books	Yes	No	No	Yes	No	No	No	No	No	No	No	yes	Yes	Yes	No	Yes	6	52	161	1.61	2.59	20.06	Normal BMI	0-24.9 Underweight or Normal	=>6 High DDS	=>5 recommended minimum
217	62	Male	Completed primary school	Married	Self employed	Business	350000	4	Hpertension	Yes	High intake of energy foods	Eat vegetables and fruits more often	Yes	To look good	Doing excersises	Rarely	Yes	To avoid diseases	Vegetables and/or fruits	More fat foods	Internet	Prevention of diseases	Meetings	Yes	No	Yes	No	No	Yes	No	No	No	No	No	yes	No	Yes	No	Yes	6	82	181	1.81	3.28	25.03	Overweight	=>25 Overweight or obese	=>6 High DDS	=>5 recommended minimum
212	58	Male	Completed seconady school	Married	Self employed	Agriculture	200000	5	Diabetes and Hypertension	Yes	satsfaction and high fat foods	Reduce energy intake	Yes	To avoid diseases	Management of diet and increase physical activities	Rarely	No	999	Vegetables and/or fruits	More fat foods	Hospital	reproductive health	Dont know	Yes	No	Yes	No	No	Yes	No	No	No	No	No	Yes	No	Yes	No	Yes	6	84	175	1.75	3.06	27.43	Overweight	=>25 Overweight or obese	=>6 High DDS	=>5 recommended minimum
210	25	Male	Completed seconady school	Never married	Self employed	Business	50000	3	Don't know	No	999	Engage/increse physical activities	No	999	999	Rarely	No	999	milk and milk products	Meat and meet products	Hospital	reproductive health	Meetings	Yes	No	Yes	Yes	No	No	Yes	No	No	No	No	Yes	No	No	No	No	6	65	159	1.59	2.53	25.71	Overweight	=>25 Overweight or obese	=>6 High DDS	=>5 recommended minimum
209	43	Male	Completed primary school	Married	Non-Government employee	Salary	Do nt know	2	Diabetes and Hypertension	Yes	High intake of energy foods	Low fat intake and increase actitity	Yes	To look good	Doing excersises	Rarely	Yes	To avoid overweight/obesity	Cereals	More fat foods	Hospital	Prevention of diseases	Social media	Yes	Yes	Yes	Yes	No	Yes	No	No	No	Yes	No	yes	No	No	No	No	7	79	164	1.64	2.69	29.37	Overweight	=>25 Overweight or obese	=>6 High DDS	=>5 recommended minimum
205	42	Male	Completed primary school	Married	Non-Government employee	Salary	150000	2	Hpertension	Yes	High intake of energy foods	Eat vegetables and fruits more often	Yes	To look good	Doing excersises	Rarely	Yes	To avoid diseases	Vegetables and/or fruits	More fat foods	Internet	Prevention of diseases	Meetings	Yes	No	Yes	No	No	Yes	No	No	No	No	No	yes	No	Yes	No	Yes	4	60	169	1.69	2.86	21.01	Normal BMI	0-24.9 Underweight or Normal	4-5 medium DDS	<5 low
201	56	Male	Completed primary school	Separated	Self employed	Business	200000	3	Hpertension	Yes	High intake of energy foods	Eat vegetables and fruits more often	Yes	To look good	Doing excersises	Rarely	Yes	To avoid diseases	Vegetables and/or fruits	More fat foods	Internet	Prevention of diseases	Meetings	Yes	No	Yes	No	No	Yes	No	No	No	No	No	yes	No	Yes	No	Yes	4	74	170	1.7	2.89	25.61	Overweight	=>25 Overweight or obese	4-5 medium DDS	<5 low
190	61	Male	Completed primary school	Married	Self employed	Business	Do nt know	7	Diabetes and Hypertension	Yes	High intake of energy foods	Reduce energy intake	No	999	999	Weekly	No	999	Vegetables and/or fruits	Dont know	Hospital	reproductive health	Hospital	Yes	Yes	Yes	Yes	No	No	No	Yes	No	No	No	yes	No	No	Yes	Yes	8	51	163	1.63	2.66	19.2	Normal BMI	0-24.9 Underweight or Normal	=>6 High DDS	=>5 recommended minimum
189	35	Male	Completed primary school	Married	Self employed	Business	50000	2	Don't know	No	999	Engage/increse physical activities	No	999	999	Rarely	No	999	milk and milk products	Meat and meet products	Hospital	reproductive health	Meetings	Yes	No	Yes	Yes	No	No	Yes	No	No	No	No	yes	No	No	No	No	5	63	180	1.8	3.24	19.44	Normal BMI	0-24.9 Underweight or Normal	4-5 medium DDS	=>5 recommended minimum
187	62	Male	Completed primary school	Married	Non-Government employee	Salary	200000	3	Diabetes and Hypertension	Yes	satsfaction and high fat foods	Reduce energy intake	Yes	To avoid diseases	Management of diet and increase physical activities	Rarely	No	999	Vegetables and/or fruits	More fat foods	Hospital	reproductive health	Dont know	Yes	No	Yes	No	No	Yes	No	No	No	No	No	yes	No	Yes	No	Yes	6	73	149	1.49	2.22	32.88	Obesity	=>25 Overweight or obese	=>6 High DDS	=>5 recommended minimum
183	65	Male	Completed primary school	Married	Self employed	Agriculture	150000	6	Diabetes and Hypertension	Yes	satsfaction and high fat foods	Reduce energy intake	Yes	To avoid diseases	Management of diet and increase physical activities	Rarely	No	999	Vegetables and/or fruits	More fat foods	Hospital	reproductive health	Dont know	Yes	No	Yes	No	No	Yes	No	No	No	No	No	yes	No	Yes	No	Yes	6	49	160	1.6	2.56	19.14	Normal BMI	0-24.9 Underweight or Normal	=>6 High DDS	=>5 recommended minimum
181	48	Male	Did not complete primary school	Divorsed	Self employed	Business	40000	3	Diabetes and Hypertension	Yes	High intake of energy foods	Reduce energy intake	No	999	999	Weekly	No	999	Vegetables and/or fruits	Dont know	Hospital	reproductive health	Hospital	Yes	Yes	Yes	Yes	No	No	No	Yes	No	No	No	yes	No	No	No	No	6	49	164	1.64	2.69	18.22	Normal BMI	0-24.9 Underweight or Normal	=>6 High DDS	=>5 recommended minimum
162	27	Male	Completed seconady school	Never married	Self employed	Business	400000	1	Don't know	No	999	Engage/increse physical activities	No	999	999	Rarely	No	999	milk and milk products	Meat and meet products	Hospital	reproductive health	Meetings	Yes	No	Yes	Yes	No	No	Yes	No	No	No	No	yes	No	No	No	No	5	52	163	1.63	2.66	19.57	Normal BMI	0-24.9 Underweight or Normal	4-5 medium DDS	=>5 recommended minimum
160	33	Male	Completed seconady school	Married	Self employed	Business	Do nt know	3	Hpertension	Yes	High intake of energy foods	Eat vegetables and fruits more often	Yes	To look good	Doing excersises	Rarely	Yes	To avoid diseases	Vegetables and/or fruits	More fat foods	Internet	Prevention of diseases	Meetings	Yes	No	Yes	No	No	Yes	No	No	No	No	No	yes	No	Yes	No	Yes	6	105	168	1.68	2.82	37.2	Obesity	=>25 Overweight or obese	=>6 High DDS	=>5 recommended minimum
157	44	Male	Completed seconady school	Married	Self employed	Business	70000	5	Don't know	No	999	Engage/increse physical activities	No	999	999	Rarely	No	999	milk and milk products	Meat and meet products	Hospital	reproductive health	Meetings	Yes	No	Yes	Yes	No	No	Yes	No	No	No	No	yes	No	No	No	No	5	81	175	1.75	3.06	26.45	Overweight	=>25 Overweight or obese	4-5 medium DDS	=>5 recommended minimum
Note: 999 is used for non applicable response
